# Supplementary material for: Kinetic modeling and exploratory numerical simulation of chloroplastic starch degradation
Source: BMC Syst Biol. 2011 Jun 18;5:94. doi: 10.1186/1752-0509-5-94 (PMC3148208; doi:10.1186/1752-0509-5-94)
Supplement: Additional file 1 — Clustering analysis. A single Excel 2008 file containing statistics about k-means clusters for 10-2 convergence cutoff with 63 clusters, and 10-8 convergence cutoff with 45 clusters. Correlation coefficients are also contained as separate sheets within the file, color-coded by magnitude of coefficient: gray (1.0), orange (0.5-0.99), green (0.2-0.49), and white (< 0.2). [file 1752-0509-5-94-S1.XLSX]

## Sheet: 64_1e-2 clusters
			GlcStarch_CS	Starchdb_CS	Maltose_CY	Maltose_CS	Maltotriose_CS	Maltopentaose_CS	Glucose_CS	Glucose_CY	AG_CY	GlcAG_CY	ATPtot_CY	ADPtot_CY	Pitot_CY	Glc1Ptot_CY	Glc6Ptot_CY	# points	stdev(log(dist))	Max(log(dist))
Centroid of cluster number	16	in direct space is	0.1	6.76882e-06	1621.55	0.0266542	0.00978434	0.0273088	5.37019e-05	0.160792	0.4053	1332.99	0.1	0.1	0.1	0.1	0.1	192	0.181405	0.723039
Centroid of cluster number	8	in direct space is	0.1	6.76882e-06	6049.85	0.0266542	0.00978434	0.0273088	5.37019e-05	4.64215	1.03294	1332.37	0.1	0.1	0.1	0.1	1000	192	0.0308198	0.163002
Centroid of cluster number	44	in direct space is	0.1	6.76882e-06	4106.46	0.0266542	0.00978434	0.0273088	5.37019e-05	4.63767	0.000232708	0.199767	0.1	0.1	250.075	750.025	750.025	256	0.436762	2.09483
Centroid of cluster number	55	in direct space is	0.1	6.76882e-06	192.192	0.0266542	0.00978434	0.0273088	5.37019e-05	1181.79	1146.89	186.505	0.1	0.1	1000	0.1	711.14	270	0.316502	1.52347
Centroid of cluster number	59	in direct space is	0.1	6.76882e-06	521.755	0.0266542	0.00978434	0.0273088	5.37019e-05	747.409	0.144705	0.0552944	0.1	0.1	1000	0.1	1000	64	0.167849	0.781321
Centroid of cluster number	37	in direct space is	0.1	6.76882e-06	839.737	0.0266542	0.00978434	0.0273088	5.37019e-05	0.502291	0.81948	1332.58	0.1	0.1	1000	1000	0.1	192	0.157671	0.711254
Centroid of cluster number	46	in direct space is	0.1	6.76882e-06	4089.35	0.0266542	0.00978434	0.0273088	5.37019e-05	0.0044027	0.000120792	0.199879	0.1	0.1	1000	1000	0.1	64	0.0989179	0.590181
Centroid of cluster number	34	in direct space is	0.1	6.76882e-06	6802.7	0.0266542	0.00978434	0.0273088	5.37019e-05	4.1995	0.819575	1332.58	0.1	0.1	1000	1000	1000	192	0.0318262	0.156365
Centroid of cluster number	48	in direct space is	0.1	6.76882e-06	332.28	0.0266542	0.00978434	0.0273088	5.37019e-05	344.118	0.144283	0.0557165	0.1	500.05	1000	0.1	0.1	128	0.310162	1.76268
Centroid of cluster number	0	in direct space is	0.1	6.76882e-06	6501.73	0.0266542	0.00978434	0.0273088	5.37019e-05	5.18136	1.06638	1332.33	0.1	1000	0.1	0.1	0.1	192	0.0306004	0.149904
Centroid of cluster number	22	in direct space is	0.1	6.76882e-06	36118.3	0.0266542	0.00978434	0.0273088	5.37019e-05	0.919207	0.000660797	1333.4	0.1	1000	0.1	1000	0.1	192	0.0307995	0.131537
Centroid of cluster number	1	in direct space is	0.1	6.76882e-06	784954	0.0266542	0.00978434	0.0273088	5.37019e-05	501.444	0.0114427	1000.09	0.1	1000	0.1	1000	1000	128	3.52011e-05	0.000125391
Centroid of cluster number	27	in direct space is	0.1	6.76882e-06	988640	0.0266542	0.00978434	0.0273088	5.37019e-05	395.552	0.0169323	1999.98	0.1	1000	0.1	1000	1000	64	2.9929e-05	0.000105667
Centroid of cluster number	10	in direct space is	0.1	6.76882e-06	4035.81	0.0266542	0.00978434	0.0273088	5.37019e-05	294.346	573.858	759.541	0.1	1000	1000	500.05	0.1	384	0.0821452	1.49795
Centroid of cluster number	12	in direct space is	0.1	6.76882e-06	330897	0.0266542	0.00978434	0.0273088	5.37019e-05	10117.4	573.885	759.515	0.1	1000	1000	500.05	1000	384	0.0053416	1.284
Centroid of cluster number	24	in direct space is	0.1	6.76882e-06	15145.4	0.0266542	0.00978434	0.0273088	5.37019e-05	8055.76	0.0354712	0.164529	200.08	1000	800.02	800.02	800.02	320	0.399386	2.10427
Centroid of cluster number	13	in direct space is	0.1	6.76882e-06	3475.78	0.0266542	0.00978434	0.0273088	5.37019e-05	3.15346	0.000205019	0.199795	250.075	750.025	0.1	250.075	0.1	256	0.238895	1.84034
Centroid of cluster number	7	in direct space is	0.1	6.76882e-06	3946.79	0.0266542	0.00978434	0.0273088	5.37019e-05	0.000278241	8.20958e-05	1333.4	500.05	0.1	0.1	1000	0.1	384	0.020936	1.23302
Centroid of cluster number	42	in direct space is	0.1	6.76882e-06	9140.52	0.0266542	0.00978434	0.0273088	5.37019e-05	0.0925526	0.000198666	1333.4	500.05	0.1	0.1	1000	1000	384	0.0177563	1.18739
Centroid of cluster number	21	in direct space is	0.1	6.76882e-06	3639.5	0.0266542	0.00978434	0.0273088	5.37019e-05	9872.6	0.0825834	0.117417	500.05	1000	0.1	0.1	1000	128	0.026177	1.29158
Centroid of cluster number	29	in direct space is	0.1	6.76882e-06	81182.5	0.0266542	0.00978434	0.0273088	5.37019e-05	1245.26	10.5886	1322.81	500.05	1000	0.1	0.1	1000	384	0.00725508	1.13618
Centroid of cluster number	62	in direct space is	0.1	6.76882e-06	0.00133236	0.0266542	0.00978434	0.0273088	5.37019e-05	0.00140869	1146.9	186.494	834.799	278.333	1000	0.1	278.333	690	0.290273	1.91198
Centroid of cluster number	3	in direct space is	0.1	6.76882e-06	298.578	0.0266542	0.00978434	0.0273088	5.37019e-05	5.29137e-06	0.648523	1332.75	1000	0.1	0.1	0.1	0.1	192	0.284595	1.14205
Centroid of cluster number	47	in direct space is	0.1	6.76882e-06	301.623	0.0266542	0.00978434	0.0273088	5.37019e-05	0.000706374	0.647299	1332.75	1000	0.1	0.1	0.1	1000	192	0.257613	1.04466
Centroid of cluster number	9	in direct space is	0.1	6.76882e-06	3065.64	0.0266542	0.00978434	0.0273088	5.37019e-05	0.000323614	5.20294e-07	0.199999	1000	0.1	0.1	500.05	500.05	256	0.0145995	1.61583
Centroid of cluster number	14	in direct space is	0.1	6.76882e-06	1.8679	0.0266542	0.00978434	0.0273088	5.37019e-05	0.00032947	0.819533	1332.58	1000	0.1	1000	1000	500.05	384	0.00319247	1.09012
Centroid of cluster number	5	in direct space is	0.1	6.76882e-06	2958.05	0.0266542	0.00978434	0.0273088	5.37019e-05	0.000433563	0.000120786	0.199879	1000	333.4	1000	1000	333.4	192	0.194893	1.613
Centroid of cluster number	23	in direct space is	0.1	6.76882e-06	0.306174	0.0266542	0.00978434	0.0273088	5.37019e-05	1.61324	0.168278	0.0317218	1000	500.05	1000	0.1	500.05	256	0.225149	1.99088
Centroid of cluster number	2	in direct space is	0.1	6.76882e-06	3.97653	0.0266542	0.00978434	0.0273088	5.37019e-05	0.000647397	0.570275	999.529	1000	1000	0.1	0.1	0.1	82	0.079556	0.511395
Centroid of cluster number	15	in direct space is	0.1	6.76882e-06	1241.08	0.0266542	0.00978434	0.0273088	5.37019e-05	0.000671707	0.0317082	1000.07	1000	1000	0.1	0.1	0.1	46	0.139445	0.504276
Centroid of cluster number	41	in direct space is	0.1	6.76882e-06	2.45912	0.0266542	0.00978434	0.0273088	5.37019e-05	0.000646793	1.19185	1998.81	1000	1000	0.1	0.1	0.1	64	1.39591e-05	9.62044e-05
Centroid of cluster number	18	in direct space is	0.1	6.76882e-06	3366.77	0.0266542	0.00978434	0.0273088	5.37019e-05	0.000645033	6.25796e-05	1000.1	1000	1000	0.1	1000	0.1	256	0.577611	1.99594
Centroid of cluster number	26	in direct space is	0.1	6.76882e-06	88326.3	0.0266542	0.00978434	0.0273088	5.37019e-05	6.43906	0.00112628	1000.1	1000	1000	0.1	1000	1000	256	0.550809	1.89416
Centroid of cluster number	19	in direct space is	0.1	6.76882e-06	1.05019	0.0266542	0.00978434	0.0273088	5.37019e-05	6.45167	1146.9	186.494	1000	1000	1000	0.1	1000	192	0.0330218	0.140099
Centroid of cluster number	52	in direct space is	0.1	6.76882e-06	2.38401	0.0266542	0.00978434	0.0273088	5.37019e-05	0.000646793	0.819533	1332.58	1000	1000	1000	1000	0.1	192	0.0330224	0.140102
Centroid of cluster number	32	in direct space is	0.1	6.76882e-06	10494.7	0.0266542	0.00978434	0.0273088	5.37019e-05	6.45167	0.819533	1332.58	1000	1000	1000	1000	1000	192	0.0330224	0.140102
Centroid of cluster number	40	in direct space is	1000	0.0676882	1.73753e+06	240.965	108.519	307.794	0.515336	63492.4	41.1909	1292.21	0.1	0.1	0.1	0.1	500.05	384	0.00307095	1.00871
Centroid of cluster number	53	in direct space is	1000	0.0676882	1.52026e+06	240.965	108.519	307.794	0.515336	280144	7.37537e-05	0.199926	0.1	0.1	500.05	1000	0.1	128	2.16879e-05	1.01701
Centroid of cluster number	54	in direct space is	1000	0.0676882	668411	240.965	108.519	307.794	0.515336	1.13261e+06	839.758	160.342	0.1	0.1	1000	0.1	500.05	512	0.415031	2.13756
Centroid of cluster number	49	in direct space is	1000	0.0676882	1.79935e+06	240.965	108.519	307.794	0.515336	1729.62	0.826596	1332.57	0.1	0.1	1000	1000	500.05	384	0.00351037	1.00995
Centroid of cluster number	50	in direct space is	1000	0.0676882	1.8001e+06	240.965	108.519	307.794	0.515336	521.997	0.00657046	1333.39	0.1	500.05	0.1	1000	0.1	384	0.00333487	1.00947
Centroid of cluster number	6	in direct space is	1000	0.0676882	2.0349e+06	240.965	108.519	307.794	0.515336	894.927	0.00917598	1333.39	0.1	500.05	0.1	1000	1000	384	0.00428863	1.01524
Centroid of cluster number	17	in direct space is	1000	0.0676882	1.52033e+06	240.965	108.519	307.794	0.515336	283069	6.13863e-05	0.199938	0.1	600.04	400.06	1000	800.02	320	0.255842	1.96519
Centroid of cluster number	25	in direct space is	1000	0.0676882	1.51667e+06	240.965	108.519	307.794	0.515336	285942	0.0588868	0.141113	0.1	666.7	333.4	0.1	500.05	384	0.200582	1.81085
Centroid of cluster number	4	in direct space is	1000	0.0676882	1.73708e+06	240.965	108.519	307.794	0.515336	63335	41.1087	1292.29	0.1	1000	0.1	0.1	0.1	192	0.0311491	0.132237
Centroid of cluster number	11	in direct space is	1000	0.0676882	1.75509e+06	240.965	108.519	307.794	0.515336	65505.9	42.0104	1291.39	0.1	1000	0.1	0.1	1000	192	0.0311402	0.132163
Centroid of cluster number	51	in direct space is	1000	0.0676882	386616	240.965	108.519	307.794	0.515336	1.41504e+06	1119.64	213.764	0.1	1000	1000	0.1	500.05	384	0.00317304	1.009
Centroid of cluster number	28	in direct space is	1000	0.0676882	1.79882e+06	240.965	108.519	307.794	0.515336	1727.59	0.826582	1332.57	0.1	1000	1000	1000	0.1	192	0.0333163	0.141397
Centroid of cluster number	60	in direct space is	1000	0.0676882	1.52026e+06	240.965	108.519	307.794	0.515336	280150	0.000135602	0.199864	0.1	1000	1000	1000	0.1	64	0.000185998	0.000724494
Centroid of cluster number	36	in direct space is	1000	0.0676882	2.11567e+06	240.965	108.519	307.794	0.515336	2404.96	0.829447	1332.57	0.1	1000	1000	1000	1000	192	0.033368	0.141576
Centroid of cluster number	45	in direct space is	1000	0.0676882	992873	240.965	108.519	307.794	0.515336	0.0521761	0.600726	999.499	1000	0.1	1000	1000	1000	256	0.581827	1.99451
Centroid of cluster number	20	in direct space is	1000	0.0676882	1.51483e+06	240.965	108.519	307.794	0.515336	1.32101	0.00284465	800.118	1000	200.08	0.1	0.1	1000	320	0.468567	2.30307
Centroid of cluster number	56	in direct space is	1000	0.0676882	1.51763e+06	240.965	108.519	307.794	0.515336	1.09284	2.03028e-05	0.19998	1000	333.4	166.75	833.35	333.4	384	0.368922	2.21631
Centroid of cluster number	43	in direct space is	1000	0.0676882	1.51118e+06	240.965	108.519	307.794	0.515336	0.00224922	0.00643354	1999.99	1000	500.05	0.1	0.1	0.1	128	1.46465e-08	1.00088
Centroid of cluster number	58	in direct space is	1000	0.0676882	1.51382e+06	240.965	108.519	307.794	0.515336	0.00223398	0.00387203	1000.1	1000	500.05	0.1	0.1	0.1	256	1.73256e-08	1.00088
Centroid of cluster number	38	in direct space is	1000	0.0676882	1.51792e+06	240.965	108.519	307.794	0.515336	0.00221124	8.03241e-05	1333.4	1000	500.05	0.1	1000	0.1	384	0.00343809	1.01063
Centroid of cluster number	57	in direct space is	1000	0.0676882	1.53014e+06	240.965	108.519	307.794	0.515336	3.27412	0.000139507	1333.4	1000	500.05	0.1	1000	1000	384	0.00486709	1.08569
Centroid of cluster number	33	in direct space is	1000	0.0676882	10.0345	240.965	108.519	307.794	0.515336	0.0125318	1107.41	225.992	1000	500.05	1000	0.1	0.1	384	0.00285682	1.00851
Centroid of cluster number	39	in direct space is	1000	0.0676882	10.7744	240.965	108.519	307.794	0.515336	3.54368	1107.41	225.992	1000	500.05	1000	0.1	1000	384	0.0027511	1.04207
Centroid of cluster number	31	in direct space is	1000	0.0676882	817616	240.965	108.519	307.794	0.515336	0.00704503	0.800923	1332.6	1000	500.05	1000	1000	0.1	384	0.00483396	1.01525
Centroid of cluster number	30	in direct space is	1000	0.0676882	1.51246e+06	240.965	108.519	307.794	0.515336	1.09377	0.00570661	0.194293	1000	666.7	833.35	166.75	333.4	384	0.346659	2.21388
Centroid of cluster number	61	in direct space is	1000	0.0676882	1.5132e+06	240.965	108.519	307.794	0.515336	6.53258	0.0104542	1333.39	1000	1000	0.1	0.1	1000	192	0.0320833	0.136182
Centroid of cluster number	35	in direct space is	1000	0.0676882	1.01923e+06	240.965	108.519	307.794	0.515336	6.68306	0.600949	999.499	1000	1000	1000	1000	1000	256	0.580786	1.9908
																			0.138471	1.05789

## Sheet: 64_1e-2 Correlation
	GlcStarch_CS	Starchdb_CS	Maltose_CY	Maltose_CS	Maltotriose_CS	Maltopentaose_CS	Glucose_CS	Glucose_CY	AG_CY	GlcAG_CY	ATPtot_CY	ADPtot_CY	Pitot_CY	Glc1Ptot_CY	Glc6Ptot_CY
GlcStarch_CS	1	1	0.855008	1	1	1	1	0.304888	0.0440271	0.00579443	0.00139662	0.0193856	0.0459564	0.03959	-0.00261522
Starchdb_CS		1	0.855008	1	1	1	1	0.304888	0.0440271	0.00579443	0.00139662	0.0193856	0.0459564	0.03959	-0.00261522
Maltose_CY			1	0.855008	0.855008	0.855008	0.855008	0.0853086	-0.2494	0.181425	-0.167309	0.095798	-0.149171	0.183284	0.0562555
Maltose_CS				1	1	1	1	0.304888	0.0440271	0.00579443	0.00139662	0.0193856	0.0459564	0.03959	-0.00261522
Maltotriose_CS					1	1	1	0.304888	0.0440271	0.00579443	0.00139662	0.0193856	0.0459564	0.03959	-0.00261522
Maltopentaose_CS						1	1	0.304888	0.0440271	0.00579443	0.00139662	0.0193856	0.0459564	0.03959	-0.00261522
Glucose_CS							1	0.304888	0.0440271	0.00579443	0.00139662	0.0193856	0.0459564	0.03959	-0.00261522
Glucose_CY								1	0.389772	-0.272703	-0.269901	0.01519	0.198993	-0.155988	-0.0167714
AG_CY									1	-0.347598	0.00487791	0.00905284	0.438818	-0.366484	0.0752565
GlcAG_CY										1	0.0791921	0.119078	-0.392858	0.167603	-0.012696
ATPtot_CY											1	0.0515815	-0.0757383	-0.0931282	-0.0146078
ADPtot_CY												1	-0.0766819	-0.0194749	0.00457421
Pitot_CY													1	0.172271	0.0278894
Glc1Ptot_CY														1	0.0263333
Glc6Ptot_CY															1

## Sheet: 64_1e-8 clusters
			GlcStarch_CS	Starchdb_CS	Maltose_CY	Maltose_CS	Maltotriose_CS	Maltopentaose_CS	Glucose_CS	Glucose_CY	AG_CY	GlcAG_CY	ATPtot_CY	ADPtot_CY	Pitot_CY	Glc1Ptot_CY	Glc6Ptot_CY	# points	stdev(log(dist))	Max(log(dist))
Centroid of cluster number	14	in direct space is	0.1	6.76882e-06	5980.43	0.0266542	0.00978434	0.0273088	5.37019e-05	6.21351	0.325846	484.674	0.1	0.1	0.1	0.1	1000	66	0.27185	1.7207
Centroid of cluster number	3	in direct space is	0.1	6.76882e-06	4506.07	0.0266542	0.00978434	0.0273088	5.37019e-05	0.00144738	5.40105e-07	0.199999	0.1	0.1	0.1	493.878	0.1	81	0.013862	1.09323
Centroid of cluster number	19	in direct space is	0.1	6.76882e-06	5422.42	0.0266542	0.00978434	0.0273088	5.37019e-05	0.000621662	8.27171e-05	1333.4	0.1	0.1	0.1	1000	0.1	150	0.0374557	0.213088
Centroid of cluster number	40	in direct space is	0.1	6.76882e-06	6613.77	0.0266542	0.00978434	0.0273088	5.37019e-05	6.16176	3.10318e-06	0.199997	0.1	0.1	0.1	1000	1000	20	0.0167914	0.0511644
Centroid of cluster number	0	in direct space is	0.1	6.76882e-06	0.00214163	0.0266542	0.00978434	0.0273088	5.37019e-05	0.00632714	860.22	139.879	0.1	0.1	1000	0.1	0.1	152	0.572229	1.96006
Centroid of cluster number	36	in direct space is	0.1	6.76882e-06	1.17256	0.0266542	0.00978434	0.0273088	5.37019e-05	6.92158	860.22	139.879	0.1	0.1	1000	0.1	1000	112	0.572267	1.96017
Centroid of cluster number	21	in direct space is	0.1	6.76882e-06	11.6316	0.0266542	0.00978434	0.0273088	5.37019e-05	0.00633174	0.819533	1332.58	0.1	0.1	1000	1000	0.1	48	0.0328911	0.139548
Centroid of cluster number	15	in direct space is	0.1	6.76882e-06	6668.69	0.0266542	0.00978434	0.0273088	5.37019e-05	6.17877	0.184495	299.985	0.1	0.1	1000	1000	1000	40	0.608151	2.18775
Centroid of cluster number	8	in direct space is	0.1	6.76882e-06	1307.79	0.0266542	0.00978434	0.0273088	5.37019e-05	0.861404	0.949205	1570.52	0.1	142.943	0.1	0.1	0.1	28	0.671925	2.32338
Centroid of cluster number	28	in direct space is	0.1	6.76882e-06	4906.28	0.0266542	0.00978434	0.0273088	5.37019e-05	2.26539	0.000122173	0.199878	0.1	354.903	1000	1000	0.1	93	0.337722	1.58668
Centroid of cluster number	16	in direct space is	0.1	6.76882e-06	5631.48	0.0266542	0.00978434	0.0273088	5.37019e-05	6.36924	0.106774	156.328	0.1	1000	0.1	234.452	0.1	64	0.671761	2.25217
Centroid of cluster number	25	in direct space is	0.1	6.76882e-06	1.09448	0.0266542	0.00978434	0.0273088	5.37019e-05	6.72409	1146.9	186.494	0.1	1000	1000	0.1	0.1	108	0.0328906	0.139543
Centroid of cluster number	33	in direct space is	0.1	6.76882e-06	1.27307	0.0266542	0.00978434	0.0273088	5.37019e-05	6.72409	0.168278	0.0317218	0.1	1000	1000	0.1	0.1	36	7.88861e-31	2.62169e-15
Centroid of cluster number	26	in direct space is	0.1	6.76882e-06	1.40437	0.0266542	0.00978434	0.0273088	5.37019e-05	1.15037e-06	0.583738	999.516	1000	0.1	0.1	0.1	0.1	72	3.24936e-07	1.18164e-06
Centroid of cluster number	39	in direct space is	0.1	6.76882e-06	1.37613	0.0266542	0.00978434	0.0273088	5.37019e-05	1.15038e-06	1.19185	1998.81	1000	0.1	0.1	0.1	0.1	63	1.54217e-05	0.000119103
Centroid of cluster number	17	in direct space is	0.1	6.76882e-06	2.52909	0.0266542	0.00978434	0.0273088	5.37019e-05	0.000657789	0.583738	999.516	1000	0.1	0.1	0.1	1000	72	3.2432e-07	1.3123e-06
Centroid of cluster number	18	in direct space is	0.1	6.76882e-06	2.47949	0.0266542	0.00978434	0.0273088	5.37019e-05	0.000657804	1.1918	1998.81	1000	0.1	0.1	0.1	1000	1	0	0
Centroid of cluster number	44	in direct space is	0.1	6.76882e-06	2.47753	0.0266542	0.00978434	0.0273088	5.37019e-05	0.000657789	1.19185	1998.81	1000	0.1	0.1	0.1	1000	62	5.68773e-06	3.72445e-05
Centroid of cluster number	27	in direct space is	0.1	6.76882e-06	4068.49	0.0266542	0.00978434	0.0273088	5.37019e-05	2.23193e-07	4.81421e-07	0.2	1000	0.1	0.1	511.954	0.1	84	0.0255552	1.10547
Centroid of cluster number	10	in direct space is	0.1	6.76882e-06	4118.36	0.0266542	0.00978434	0.0273088	5.37019e-05	3.75641e-07	8.14947e-05	1336.35	1000	0.1	0.1	1000	0.1	113	0.0371869	0.210276
Centroid of cluster number	22	in direct space is	0.1	6.76882e-06	4554.4	0.0266542	0.00978434	0.0273088	5.37019e-05	0.000644303	8.48492e-05	1362.9	1000	0.1	0.1	1000	1000	113	0.0273996	0.16367
Centroid of cluster number	30	in direct space is	0.1	6.76882e-06	0.00097334	0.0266542	0.00978434	0.0273088	5.37019e-05	1.15037e-06	0.168278	0.0317218	1000	0.1	1000	0.1	0.1	64	5.52203e-30	6.56817e-15
Centroid of cluster number	41	in direct space is	0.1	6.76882e-06	0.00110348	0.0266542	0.00978434	0.0273088	5.37019e-05	1.15037e-06	1146.9	186.494	1000	0.1	1000	0.1	0.1	192	0.0330264	0.140119
Centroid of cluster number	1	in direct space is	0.1	6.76882e-06	0.00109757	0.0266542	0.00978434	0.0273088	5.37019e-05	0.000657789	0.168278	0.0317218	1000	0.1	1000	0.1	1000	64	5.52203e-30	5.46496e-15
Centroid of cluster number	11	in direct space is	0.1	6.76882e-06	0.0012865	0.0266542	0.00978434	0.0273088	5.37019e-05	0.000657789	1720.27	279.725	1000	0.1	1000	0.1	1000	64	3.9443e-30	5.75712e-15
Centroid of cluster number	20	in direct space is	0.1	6.76882e-06	0.00117214	0.0266542	0.00978434	0.0273088	5.37019e-05	0.000657789	860.221	139.879	1000	0.1	1000	0.1	1000	128	0	1.43824e-14
Centroid of cluster number	4	in direct space is	0.1	6.76882e-06	1.3343	0.0266542	0.00978434	0.0273088	5.37019e-05	1.15037e-06	1.22924	1998.77	1000	0.1	1000	1000	0.1	64	2.36658e-30	6.93524e-15
Centroid of cluster number	9	in direct space is	0.1	6.76882e-06	1.3337	0.0266542	0.00978434	0.0273088	5.37019e-05	1.15037e-06	0.614679	999.485	1000	0.1	1000	1000	0.1	128	1.10441e-29	1.37436e-14
Centroid of cluster number	23	in direct space is	0.1	6.76882e-06	2.40175	0.0266542	0.00978434	0.0273088	5.37019e-05	0.000657789	0.614679	999.485	1000	0.1	1000	1000	1000	128	2.20881e-29	1.42223e-14
Centroid of cluster number	43	in direct space is	0.1	6.76882e-06	2.40218	0.0266542	0.00978434	0.0273088	5.37019e-05	0.000657789	1.22924	1998.77	1000	0.1	1000	1000	1000	64	4.73317e-30	5.74866e-15
Centroid of cluster number	35	in direct space is	0.1	6.76882e-06	3375.82	0.0266542	0.00978434	0.0273088	5.37019e-05	0.000440143	0.000120783	0.199879	1000	341.529	1000	1000	335.432	164	0.125642	1.58379
Centroid of cluster number	31	in direct space is	0.1	6.76882e-06	4230.78	0.0266542	0.00978434	0.0273088	5.37019e-05	2.30456	0.000101843	0.199898	1000	357.207	0.1	357.207	1000	126	0.346402	2.17205
Centroid of cluster number	42	in direct space is	0.1	6.76882e-06	2.48619	0.0266542	0.00978434	0.0273088	5.37019e-05	0.000646793	0.869908	1469.77	1000	1000	0.1	0.1	0.1	136	0.00618473	0.111518
Centroid of cluster number	5	in direct space is	0.1	6.76882e-06	4081.54	0.0266542	0.00978434	0.0273088	5.37019e-05	0.0006454	5.50088e-07	0.199999	1000	1000	0.1	460.58	0.1	76	0.0842689	1.16253
Centroid of cluster number	32	in direct space is	0.1	6.76882e-06	4544.37	0.0266542	0.00978434	0.0273088	5.37019e-05	0.00064505	8.43394e-05	1354.61	1000	1000	0.1	1000	0.1	110	0.0284352	0.160004
Centroid of cluster number	13	in direct space is	0.1	6.76882e-06	0.00109549	0.0266542	0.00978434	0.0273088	5.37019e-05	0.000646793	0.168278	0.0317218	1000	1000	1000	0.1	0.1	64	7.88861e-31	6.00342e-15
Centroid of cluster number	37	in direct space is	0.1	6.76882e-06	0.00120847	0.0266542	0.00978434	0.0273088	5.37019e-05	0.000646793	1146.9	186.494	1000	1000	1000	0.1	0.1	192	0.0330041	0.140025
Centroid of cluster number	6	in direct space is	0.1	6.76882e-06	1.09302	0.0266542	0.00978434	0.0273088	5.37019e-05	6.45167	860.22	139.879	1000	1000	1000	0.1	1000	256	0.572267	1.96017
Centroid of cluster number	29	in direct space is	0.1	6.76882e-06	2.38401	0.0266542	0.00978434	0.0273088	5.37019e-05	0.000646793	0.819533	1332.58	1000	1000	1000	1000	0.1	192	0.0328913	0.139546
Centroid of cluster number	2	in direct space is	0.1	6.76882e-06	10494.7	0.0266542	0.00978434	0.0273088	5.37019e-05	6.45167	0.819533	1332.58	1000	1000	1000	1000	1000	192	0.0328913	0.139546
Centroid of cluster number	38	in direct space is	0.1	6.76882e-06	5124.38	0.0266542	0.00978434	0.0273088	5.37019e-05	6.45159	0.000125225	0.199875	1000	1000	1000	1000	1000	21	0.0114369	0.0319643
Centroid of cluster number	24	in direct space is	1000	0.0676882	10.0339	240.965	108.519	307.794	0.515336	0.00975657	1107.41	225.992	1000	0.1	1000	0.1	0.1	192	0.029679	0.125917
Centroid of cluster number	34	in direct space is	1000	0.0676882	10.0561	240.965	108.519	307.794	0.515336	0.115297	1107.41	225.992	1000	0.1	1000	0.1	1000	192	0.029678	0.125913
Centroid of cluster number	12	in direct space is	1000	0.0676882	10.0351	240.965	108.519	307.794	0.515336	0.015307	1107.41	225.992	1000	1000	1000	0.1	0.1	192	0.0296789	0.125917
Centroid of cluster number	7	in direct space is	1000	0.0676882	11.4927	240.965	108.519	307.794	0.515336	6.97206	1107.41	225.992	1000	1000	1000	0.1	1000	192	0.0296285	0.125703
																		4771	0.119002	0.563372
Points starch 1000		768		Points starch 0.1		4003
Points ATP 1000		3773		Points ATP 0.1		998
Points Pi 1000		3334		Points Pi 0.1		1437

## Sheet: 64_1e-8 correlation
	GlcStarch_CS	Starchdb_CS	Maltose_CY	Maltose_CS	Maltotriose_CS	Maltopentaose_CS	Glucose_CS	Glucose_CY	AG_CY	GlcAG_CY	ATPtot_CY	ADPtot_CY	Pitot_CY	Glc1Ptot_CY	Glc6Ptot_CY
GlcStarch_CS	1	1	-0.220093	1	1	1	1	0.00699291	0.51737	-0.191501	0.199083	0.111757	0.255031	-0.270602	0.0448342
Starchdb_CS		1	-0.220093	1	1	1	1	0.00699291	0.51737	-0.191501	0.199083	0.111757	0.255031	-0.270602	0.0448342
Maltose_CY			1	-0.220093	-0.220093	-0.220093	-0.220093	0.390097	-0.414592	-0.111954	-0.297176	0.101152	-0.350608	0.543716	0.134984
Maltose_CS				1	1	1	1	0.00699291	0.51737	-0.191501	0.199083	0.111757	0.255031	-0.270602	0.0448342
Maltotriose_CS					1	1	1	0.00699291	0.51737	-0.191501	0.199083	0.111757	0.255031	-0.270602	0.0448342
Maltopentaose_CS						1	1	0.00699291	0.51737	-0.191501	0.199083	0.111757	0.255031	-0.270602	0.0448342
Glucose_CS							1	0.00699291	0.51737	-0.191501	0.199083	0.111757	0.255031	-0.270602	0.0448342
Glucose_CY								1	0.0765831	-0.344353	-0.462165	0.385884	0.146827	-0.0198159	0.344336
AG_CY									1	-0.38024	0.0893157	0.0961593	0.478355	-0.507625	0.0836856
GlcAG_CY										1	0.203341	-0.22123	-0.334085	0.258617	-0.00732426
ATPtot_CY											1	0.0964499	0.0800641	-0.0541114	0.158658
ADPtot_CY												1	0.157888	-0.0612441	-0.205766
Pitot_CY													1	0.0161957	0.0679459
Glc1Ptot_CY														1	-0.00655009
Glc6Ptot_CY															1
