# Supplementary material for: Kinetic modeling and exploratory numerical simulation of chloroplastic starch degradation
Source: BMC Syst Biol. 2011 Jun 18;5:94. doi: 10.1186/1752-0509-5-94 (PMC3148208; doi:10.1186/1752-0509-5-94)
Supplement: Additional file 2 — SBML Model File. A single Systems Biology Markup Language file representing the reference model in this study. This model is automatically transformed to C++ by the translation utility of the High-Performance Systems Biology Toolkit and compiled into high-performance executable programs for sampling and optimization tasks, as well as simple forward integration. This model may also be found in the BioModels database under accession number MODEL1106030000. [file 1752-0509-5-94-S2.XML]

<?xml version="1.0" encoding="UTF-8"?>
<sbml xmlns="http://www.sbml.org/sbml/level2/version4" xmlns:xhtml="http://www.w3.org/1999/xhtml" xmlns:xsi="http://www.w3.org/2001/XMLSchema-instance" level="2" version="4">
  <model metaid="NREL_starchdegradation_001" id="starch_degradation">
    <annotation>
      <rdf:RDF xmlns:rdf="http://www.w3.org/1999/02/22-rdf-syntax-ns#" xmlns:dc="http://purl.org/dc/elements/1.1/" xmlns:dcterms="http://purl.org/dc/terms/" xmlns:vCard="http://www.w3.org/2001/vcard-rdf/3.0#" xmlns:bqbiol="http://biomodels.net/biology-qualifiers/" xmlns:bqmodel="http://biomodels.net/model-qualifiers/">
        <rdf:Description rdf:about="#NREL_starchdegradation_001">
          <dc:creator rdf:parseType="Resource">
            <rdf:Bag>
              <rdf:li rdf:parseType="Resource">
                <vCard:N rdf:parseType="Resource">
                  <vCard:Family>Nag</vCard:Family>
                  <vCard:Given>Ambarish</vCard:Given>
                </vCard:N>
                <vCard:EMAIL>ambarish.nag@nrel.gov</vCard:EMAIL>
                <vCard:ORG>
                  <vCard:Orgname>National Renewable Energy Laboratory</vCard:Orgname>
                </vCard:ORG>
              </rdf:li>
            </rdf:Bag>
          </dc:creator>
          <dcterms:created rdf:parseType="Resource">
            <dcterms:W3CDTF>2010-11-01</dcterms:W3CDTF>
          </dcterms:created>
          <dcterms:modified rdf:parseType="Resource">
            <dcterms:W3CDTF>2011-06-02</dcterms:W3CDTF>
          </dcterms:modified>
          <bqmodel:is>
            <rdf:Bag>
              <rdf:li rdf:resource="urn:miriam:biomodels.db:MODEL1106030000"/>
            </rdf:Bag>
          </bqmodel:is>
          <bqmodel:isDescribedBy>
            <rdf:Bag>
              <rdf:li>
                <dc:title>Kinetic modeling and exploratory numerical simulation of chloroplastic starch degradation</dc:title>
                <rdf:comment>Authors - Ambarish Nag, Monte Lunacek, Peter Graf and Christopher H. Chang</rdf:comment>
                <rdf:comment>Submitted to BMC Systems Biology, in secondary review.</rdf:comment>
              </rdf:li>
            </rdf:Bag>
          </bqmodel:isDescribedBy>
        </rdf:Description>
      </rdf:RDF>
    </annotation>
    <listOfUnitDefinitions>
      <unitDefinition id="per_s">
        <listOfUnits>
          <unit kind="second" exponent="-1"/>
        </listOfUnits>
      </unitDefinition>
      <unitDefinition id="volume">
        <listOfUnits>
          <unit kind="litre"/>
        </listOfUnits>
      </unitDefinition>
      <unitDefinition id="area">
        <listOfUnits>
          <unit kind="metre" exponent="2" scale="-6"/>
        </listOfUnits>
      </unitDefinition>
      <unitDefinition id="umole">
        <listOfUnits>
          <unit kind="mole" scale="-6"/>
        </listOfUnits>
      </unitDefinition>
      <unitDefinition id="uM">
        <listOfUnits>
          <unit kind="mole" scale="-6"/>
          <unit kind="litre" exponent="-1"/>
        </listOfUnits>
      </unitDefinition>
      <unitDefinition id="uM_per_s">
        <listOfUnits>
          <unit kind="mole" scale="-6"/>
          <unit kind="litre" exponent="-1"/>
          <unit kind="second" exponent="-1"/>
        </listOfUnits>
      </unitDefinition>
      <unitDefinition id="per_uM_per_s">
        <listOfUnits>
          <unit kind="mole" exponent="-1" scale="-6"/>
          <unit kind="litre"/>
          <unit kind="second" exponent="-1"/>
        </listOfUnits>
      </unitDefinition>
      <unitDefinition id="gm_per_L">
        <listOfUnits>
          <unit kind="gram"/>
          <unit kind="litre" exponent="-1"/>
        </listOfUnits>
      </unitDefinition>
      <unitDefinition id="gm_per_L_2">
        <listOfUnits>
          <unit kind="gram" exponent="2"/>
          <unit kind="litre" exponent="-2"/>
        </listOfUnits>
      </unitDefinition>
      <unitDefinition id="gm_per_umole">
        <listOfUnits>
          <unit kind="gram"/>
          <unit kind="mole" exponent="-1" scale="-6"/>
        </listOfUnits>
      </unitDefinition>
    </listOfUnitDefinitions>
    <listOfCompartments>
      <compartment id="Cell" name="Cell" size="3.534e-12" units="volume" sboTerm="SBO:0000290"/>
      <compartment id="Cytosol" name="Cytosol" size="1" units="volume" outside="Cell" constant="false" sboTerm="SBO:0000290"/>
      <compartment id="Chloroplast" name="Chloroplast" size="1" units="volume" outside="Cytosol" constant="false" sboTerm="SBO:0000290"/>
      <compartment id="ChloroplastOuterMembrane" name="Chloroplast Outer Membrane" spatialDimensions="2" size="1000" units="area" outside="Cytosol" sboTerm="SBO:0000290"/>
      <compartment id="ChloroplastIntermembraneSpace" name="Chloroplast Intermembrane Space" size="1" units="volume" outside="ChloroplastOuterMembrane" sboTerm="SBO:0000290"/>
      <compartment id="ChloroplastInnerMembrane" name="Chloroplast Inner Membrane" spatialDimensions="2" size="1000" units="area" outside="ChloroplastIntermembraneSpace" sboTerm="SBO:0000290"/>
      <compartment id="ChloroplastStroma" name="Chloroplast Stroma" size="1" units="volume" outside="ChloroplastInnerMembrane" sboTerm="SBO:0000290"/>
    </listOfCompartments>
    <listOfSpecies>
      <species id="cpd_C00080_CY" name="H+" compartment="Cytosol" initialConcentration="0.1" substanceUnits="umole" boundaryCondition="true" sboTerm="SBO:0000327"/>
      <species id="cpd_C00369_CS" name="Starch" compartment="ChloroplastStroma" substanceUnits="gram"/>
      <species id="cpd_C00369Glc_CS" name="Starch Glucosyl unit" compartment="ChloroplastStroma" initialConcentration="1000" substanceUnits="umole" boundaryCondition="true"/>
      <species id="cpd_C00369db_CS" name="Starch exposed to Beta Amylase due to action of Isoamylase (Starch DB)" compartment="ChloroplastStroma" initialConcentration="0" substanceUnits="gram"/>
      <species id="cpd_C00208_CY" name="Maltose" compartment="Cytosol" initialConcentration="10" substanceUnits="umole"/>
      <species id="cpd_C00208_CS" name="Maltose" compartment="ChloroplastStroma" initialConcentration="10" substanceUnits="umole"/>
      <species id="cpd_C01835_CS" name="Maltotriose" compartment="ChloroplastStroma" initialConcentration="100" substanceUnits="umole"/>
      <species id="cpd_G00343_CS" name="Maltopentaose" compartment="ChloroplastStroma" initialConcentration="1000" substanceUnits="umole"/>
      <species id="cpd_C00031_CS" name="(D)-Glucose" compartment="ChloroplastStroma" initialConcentration="10" substanceUnits="umole"/>
      <species id="cpd_C00031_CY" name="(D)-Glucose" compartment="Cytosol" initialConcentration="10" substanceUnits="umole"/>
      <species id="cpd_C00569_CY" name="Arabinogalactan (AG)" compartment="Cytosol" initialConcentration="10000" substanceUnits="umole"/>
      <species id="cpd_C00569Glc_CY" name="Glucosyl Arabinogalactan (GlcAG)" compartment="Cytosol" initialConcentration="10000" substanceUnits="umole"/>
      <species id="cpd_C00002tot_CY" name="ATP pool" compartment="Cytosol" initialConcentration="10000" substanceUnits="umole" boundaryCondition="true"/>
      <species id="cpd_C00008tot_CY" name="ADP pool" compartment="Cytosol" initialConcentration="10000" substanceUnits="umole" boundaryCondition="true"/>
      <species id="cpd_C00009tot_CY" name="Orthophosphate(HPi) pool" compartment="Cytosol" initialConcentration = "10000" substanceUnits="umole" boundaryCondition="true"/>
      <species id="cpd_C00051_CY" name="Glutathione (reduced)" compartment="Cytosol" initialConcentration="1000" substanceUnits="umole" sboTerm="SBO:0000247"/>
      <species id="cpd_C00660tot_CY" name="(D)-Glucose-1,6-bisphosphate pool" compartment="Cytosol" initialConcentration="10000" substanceUnits="umole" sboTerm="SBO:0000247"/>
      <species id="cpd_C03339tot_CY" name="2,3-Bisphosphoglycerate pool" compartment="Cytosol" initialConcentration="10000" substanceUnits="umole" sboTerm="SBO:0000247"/>
      <species id="cpd_C00103tot_CY" name="G1P pool" compartment="Cytosol" initialConcentration = "10000" substanceUnits="umole" boundaryCondition="true"/>
      <species id="cpd_C00092tot_CY" name="G6P pool" compartment="Cytosol" initialConcentration ="10000" substanceUnits="umole" boundaryCondition="true"/>
      <species id="ec_3_2_1_2_CS" name="Beta amylase" metaid="beta_amylase" compartment="ChloroplastStroma" initialConcentration="0.00783" substanceUnits="gram">
        <annotation>
          <rdf:RDF xmlns:rdf="http://www.w3.org/1999/02/22-rdf-syntax-ns#" xmlns:bqbiol="http://biomodels.net/biology-qualifiers/">
            <rdf:Description rdf:about="#beta_amylase">
              <bqbiol:is>
                <rdf:Bag>
                  <rdf:li rdf:resource="urn:miriam:ec-code:3.2.1.2"/>
                </rdf:Bag>
              </bqbiol:is>
            </rdf:Description>
          </rdf:RDF>
        </annotation>
      </species>
      <species id="ec_3_2_1_68_CS" name="Isoamylase" metaid="iso_amylase" compartment="ChloroplastStroma" initialConcentration="0.0118" substanceUnits="gram">
        <annotation>
          <rdf:RDF xmlns:rdf="http://www.w3.org/1999/02/22-rdf-syntax-ns#" xmlns:bqbiol="http://biomodels.net/biology-qualifiers/">
            <rdf:Description rdf:about="#iso_amylase">
              <bqbiol:is>
                <rdf:Bag>
                  <rdf:li rdf:resource="urn:miriam:ec-code:3.2.1.68"/>
                </rdf:Bag>
              </bqbiol:is>
            </rdf:Description>
          </rdf:RDF>
        </annotation>
      </species>
      <species id="ec_2_4_1_25_CS" name="Disproportionating enzyme 1(DPE1)" metaid="DPE1" compartment="ChloroplastStroma" initialConcentration="2" substanceUnits="umole">
        <annotation>
          <rdf:RDF xmlns:rdf="http://www.w3.org/1999/02/22-rdf-syntax-ns#" xmlns:bqbiol="http://biomodels.net/biology-qualifiers/">
            <rdf:Description rdf:about="#DPE1">
              <bqbiol:is>
                <rdf:Bag>
                  <rdf:li rdf:resource="urn:miriam:ec-code:2.4.1.25"/>
                </rdf:Bag>
              </bqbiol:is>
            </rdf:Description>
          </rdf:RDF>
        </annotation>
      </species>
      <species id="ec_2_4_1_25_CY" name="Disproportionating enzyme 2(DPE2)" metaid="DPE2" compartment="Cytosol" initialConcentration="2" substanceUnits="umole">
        <annotation>
          <rdf:RDF xmlns:rdf="http://www.w3.org/1999/02/22-rdf-syntax-ns#" xmlns:bqbiol="http://biomodels.net/biology-qualifiers/">
            <rdf:Description rdf:about="#DPE2">
              <bqbiol:is>
                <rdf:Bag>
                  <rdf:li rdf:resource="urn:miriam:ec-code:2.4.1.25"/>
                </rdf:Bag>
              </bqbiol:is>
            </rdf:Description>
          </rdf:RDF>
        </annotation>
      </species>
      <species id="ec_2_4_1_1_CY" name="Cytosolic Glucan phosphorylase" metaid="CGP" compartment="Cytosol" initialConcentration="2" substanceUnits="umole">
        <annotation>
          <rdf:RDF xmlns:rdf="http://www.w3.org/1999/02/22-rdf-syntax-ns#" xmlns:bqbiol="http://biomodels.net/biology-qualifiers/">
            <rdf:Description rdf:about="#CGP">
              <bqbiol:is>
                <rdf:Bag>
                  <rdf:li rdf:resource="urn:miriam:ec-code:2.4.1.1"/>
                </rdf:Bag>
              </bqbiol:is>
            </rdf:Description>
          </rdf:RDF>
        </annotation>
      </species>
      <species id="ec_2_7_1_1_CY" name="Hexokinase" metaid="CHK" compartment="Cytosol" initialConcentration="10" substanceUnits="umole">
        <annotation>
          <rdf:RDF xmlns:rdf="http://www.w3.org/1999/02/22-rdf-syntax-ns#" xmlns:bqbiol="http://biomodels.net/biology-qualifiers/">
            <rdf:Description rdf:about="#CHK">
              <bqbiol:is>
                <rdf:Bag>
                  <rdf:li rdf:resource="urn:miriam:ec-code:2.7.1.1"/>
                </rdf:Bag>
              </bqbiol:is>
            </rdf:Description>
          </rdf:RDF>
        </annotation>
      </species>
      <species id="tc_2_A_84_1_2_CIMS" name="Maltose exporter (MEX)" metaid="MEX" compartment="ChloroplastIntermembraneSpace" initialConcentration="2" substanceUnits="umole">
        <annotation>
          <rdf:RDF xmlns:rdf="http://www.w3.org/1999/02/22-rdf-syntax-ns#" xmlns:bqbiol="http://biomodels.net/biology-qualifiers/">
            <rdf:Description rdf:about="#MEX">
              <bqbiol:is>
                <rdf:Bag>
                  <rdf:li rdf:resource="urn:miriam:tcdb:2.A.84.1.2"/>
                </rdf:Bag>
              </bqbiol:is>
            </rdf:Description>
          </rdf:RDF>
        </annotation>
      </species>
      <species id="tc_2_A_1_1_17_CIMS" name="Glucose transporter (pGlcT)" metaid="pGlcT" compartment="ChloroplastIntermembraneSpace" initialConcentration="20" substanceUnits="umole">
        <annotation>
          <rdf:RDF xmlns:rdf="http://www.w3.org/1999/02/22-rdf-syntax-ns#" xmlns:bqbiol="http://biomodels.net/biology-qualifiers/">
            <rdf:Description rdf:about="#pGlcT">
              <bqbiol:is>
                <rdf:Bag>
                  <rdf:li rdf:resource="urn:miriam:tcdb:2.A.1.1.17"/>
                </rdf:Bag>
              </bqbiol:is>
            </rdf:Description>
          </rdf:RDF>
        </annotation>
      </species>
    </listOfSpecies>
    <listOfParameters>
      <parameter id="C00369_MW" name="Starch Mol. Wt." value="0.27" units="gm_per_umole" constant="true"/>
      <parameter id="N_Glc_Starch" name="Number of Glucosyl units in a Starch molecule" value="1667" units="dimensionless" constant="true"/>
      <parameter id="f_bamylase" name="Fraction of Starch amenable to degradation by Beta Amylase only" value="0.582" units="dimensionless" constant="true"/>
      <parameter id="f_G2" name="Fraction of starch degraded to Maltose" value="0.87" units="dimensionless" constant="true"/>
      <parameter id="f_G3" name="Fraction of starch degraded to Maltotriose" value="0.13" units="dimensionless" constant="true"/>
      <parameter id="conv_gm_umole" name="Unit conversion factor to meet SBML standards" value="1" units="gm_per_umole" constant="true"/>
      <parameter id="ec_3_2_1_2_MW" name="Beta amylase molecular weight" value="0.206" units="gm_per_umole" constant="true"/>
      <parameter id="G00343_MW" name="Maltopentaose Mol. Wt." value="0.000828" units="gm_per_umole" constant="true"/>
      <parameter id="C01835_MW" name="Maltotriose Mol. Wt." value="0.000504" units="gm_per_umole" constant="true"/>
      <parameter id="C00208_MW" name="Maltose Mol. Wt." value="0.000342" units="gm_per_umole" constant="true"/>
      <parameter id="R05196CS_kcat" name="DPE1 kcat" value="50" units="per_s"/>
      <parameter id="R05196CS_Keq" name="DPE1 Keq" metaid="DPE1_Keq" value="1" units="dimensionless">
        <annotation>
          <rdf:RDF xmlns:rdf="http://www.w3.org/1999/02/22-rdf-syntax-ns#" xmlns:dc="http://purl.org/dc/elements/1.1/" xmlns:bqbiol="http://biomodels.net/biology-qualifiers/">
            <rdf:Description rdf:about="#DPE1_Keq">
              <bqbiol:isDescribedBy>
                <rdf:Bag>
                  <rdf:li rdf:resource="urn:miriam:pubmed:9228736"/>
                </rdf:Bag>
              </bqbiol:isDescribedBy>
            </rdf:Description>
          </rdf:RDF>
        </annotation>
      </parameter>
      <parameter id="R05196CS_G3_KM" name="DPE1 G3 KM" metaid="DPE1_KMA" value="3300" units="uM">
        <annotation>
          <rdf:RDF xmlns:rdf="http://www.w3.org/1999/02/22-rdf-syntax-ns#" xmlns:dc="http://purl.org/dc/elements/1.1/" xmlns:bqbiol="http://biomodels.net/biology-qualifiers/">
            <rdf:Description rdf:about="#DPE1_KMA">
              <bqbiol:isDescribedBy>
                <rdf:Bag>
                  <rdf:li rdf:resource="urn:miriam:pubmed:16666985"/>
                </rdf:Bag>
              </bqbiol:isDescribedBy>
            </rdf:Description>
          </rdf:RDF>
        </annotation>
      </parameter>
      <parameter id="R05196CS_Glc_KM" name="DPE1 Glc KM" metaid="DPE1_KMP" value="11700" units="uM">
        <annotation>
          <rdf:RDF xmlns:rdf="http://www.w3.org/1999/02/22-rdf-syntax-ns#" xmlns:dc="http://purl.org/dc/elements/1.1/" xmlns:bqbiol="http://biomodels.net/biology-qualifiers/">
            <rdf:Description rdf:about="#DPE1_KMP">
              <bqbiol:isDescribedBy>
                <rdf:Bag>
                  <rdf:li rdf:resource="urn:miriam:pubmed:12492486"/>
                </rdf:Bag>
              </bqbiol:isDescribedBy>
            </rdf:Description>
          </rdf:RDF>
        </annotation>
      </parameter>
      <parameter id="R05196CS_G5_KM" name="DPE1 G5 KM" metaid="DPE1_KMQ" value="210" units="uM">
        <annotation>
          <rdf:RDF xmlns:rdf="http://www.w3.org/1999/02/22-rdf-syntax-ns#" xmlns:dc="http://purl.org/dc/elements/1.1/" xmlns:bqbiol="http://biomodels.net/biology-qualifiers/">
            <rdf:Description rdf:about="#DPE1_KMQ">
              <bqbiol:isDescribedBy>
                <rdf:Bag>
                  <rdf:li rdf:resource="urn:miriam:pubmed:12492486"/>
                </rdf:Bag>
              </bqbiol:isDescribedBy>
            </rdf:Description>
          </rdf:RDF>
        </annotation>
      </parameter>
      <parameter id="R05196CS_G3_Ki" name="DPE1 G3 Ki" metaid="DPE1_KiA" value="746.42" units="uM">
        <annotation>
          <rdf:RDF xmlns:rdf="http://www.w3.org/1999/02/22-rdf-syntax-ns#" xmlns:dc="http://purl.org/dc/elements/1.1/" xmlns:bqbiol="http://biomodels.net/biology-qualifiers/">
            <rdf:Description rdf:about="#DPE1_KiA">
              <bqbiol:isDescribedBy>
                <rdf:Bag>
                  <rdf:li>
                    <dc:title>Enzyme Kinetics: Behavior and Analysis of Rapid Equilibrium and Steady-State Enzyme Systems</dc:title>
                    <rdf:comment>Author - Irwin H. Segel</rdf:comment>
                    <dc:publisher>John Wiley &amp; Sons</dc:publisher>
                    <dc:issued>1993</dc:issued>
                  </rdf:li>
                </rdf:Bag>
              </bqbiol:isDescribedBy>
            </rdf:Description>
          </rdf:RDF>
        </annotation>
      </parameter>
      <parameter id="R05196CS_Glc_Ki" name="DPE1 Glc Ki" metaid="DPE1_KiP" value="5571.429" units="uM">
        <annotation>
          <rdf:RDF xmlns:rdf="http://www.w3.org/1999/02/22-rdf-syntax-ns#" xmlns:dc="http://purl.org/dc/elements/1.1/" xmlns:bqbiol="http://biomodels.net/biology-qualifiers/">
            <rdf:Description rdf:about="#DPE1_KiP">
              <bqbiol:isDescribedBy>
                <rdf:Bag>
                  <rdf:li>
                    <dc:title>Enzyme Kinetics: Behavior and Analysis of Rapid Equilibrium and Steady-State Enzyme Systems</dc:title>
                    <rdf:comment>Author - Irwin H. Segel</rdf:comment>
                    <dc:publisher>John Wiley &amp; Sons</dc:publisher>
                    <dc:issued>1993</dc:issued>
                  </rdf:li>
                </rdf:Bag>
              </bqbiol:isDescribedBy>
            </rdf:Description>
          </rdf:RDF>
        </annotation>
      </parameter>
      <parameter id="R05196CS_G5_Ki" name="DPE1 G5 Ki" metaid="DPE1_KiQ" value="100" units="uM">
        <annotation>
          <rdf:RDF xmlns:rdf="http://www.w3.org/1999/02/22-rdf-syntax-ns#" xmlns:dc="http://purl.org/dc/elements/1.1/" xmlns:bqbiol="http://biomodels.net/biology-qualifiers/">
            <rdf:Description rdf:about="#DPE1_KiQ">
              <bqbiol:isDescribedBy>
                <rdf:Bag>
                  <rdf:li rdf:resource="urn:miriam:pubmed:12492486"/>
                </rdf:Bag>
              </bqbiol:isDescribedBy>
            </rdf:Description>
          </rdf:RDF>
        </annotation>
      </parameter>
      <parameter id="AT2G40840CY_kcat" name="DPE2 kcat" value="50" units="per_s"/>
      <parameter id="AT2G40840CY_Keq" name="DPE2 Keq" metaid="DPE2_Keq" value="1" units="dimensionless">
        <annotation>
          <rdf:RDF xmlns:rdf="http://www.w3.org/1999/02/22-rdf-syntax-ns#" xmlns:dc="http://purl.org/dc/elements/1.1/" xmlns:bqbiol="http://biomodels.net/biology-qualifiers/">
            <rdf:Description rdf:about="#DPE2_Keq">
              <bqbiol:isDescribedBy>
                <rdf:Bag>
                  <rdf:li rdf:resource="urn:miriam:pubmed:9228736"/>
                 </rdf:Bag>
              </bqbiol:isDescribedBy>
            </rdf:Description>
          </rdf:RDF>
        </annotation>
      </parameter>
      <parameter id="AT2G40840CY_Glc_KM" name="DPE2 Glc KM" metaid="DPE2_KMP" value="11700" units="uM">
        <annotation>
          <rdf:RDF xmlns:rdf="http://www.w3.org/1999/02/22-rdf-syntax-ns#" xmlns:dc="http://purl.org/dc/elements/1.1/" xmlns:bqbiol="http://biomodels.net/biology-qualifiers/">
            <rdf:Description rdf:about="#DPE2_KMP">
              <bqbiol:isDescribedBy>
                <rdf:Bag>
                  <rdf:li rdf:resource="urn:miriam:pubmed:12492486"/>
                </rdf:Bag>
              </bqbiol:isDescribedBy>
            </rdf:Description>
          </rdf:RDF>
        </annotation>
      </parameter>
      <parameter id="AT2G40840CY_G2_KM" name="DPE2 Maltose KM" metaid="DPE2_KMA" value="4600" units="uM">
        <annotation>
          <rdf:RDF xmlns:rdf="http://www.w3.org/1999/02/22-rdf-syntax-ns#" xmlns:dc="http://purl.org/dc/elements/1.1/" xmlns:bqbiol="http://biomodels.net/biology-qualifiers/">
            <rdf:Description rdf:about="#DPE2_KMA">
              <bqbiol:isDescribedBy>
                <rdf:Bag>
                  <rdf:li rdf:resource="urn:miriam:pubmed:12492486"/>
                </rdf:Bag>
              </bqbiol:isDescribedBy>
            </rdf:Description>
          </rdf:RDF>
        </annotation>
      </parameter>
      <parameter id="AT2G40840CY_AG_KM" name="DPE2 AG KM" metaid="DPE2_KMB" value="1100" units="uM">
        <annotation>
          <rdf:RDF xmlns:rdf="http://www.w3.org/1999/02/22-rdf-syntax-ns#" xmlns:dc="http://purl.org/dc/elements/1.1/" xmlns:bqbiol="http://biomodels.net/biology-qualifiers/">
            <rdf:Description rdf:about="#DPE2_KMB">
              <bqbiol:isDescribedBy>
                <rdf:Bag>
                  <rdf:li rdf:resource="urn:miriam:pubmed:12492486"/>
                </rdf:Bag>
              </bqbiol:isDescribedBy>
            </rdf:Description>
          </rdf:RDF>
        </annotation>
      </parameter>
      <parameter id="AT2G40840CY_GlcAG_KM" name="DPE2 GlcAG KM" metaid="DPE2_KMQ" value="1100" units="uM">
        <annotation>
          <rdf:RDF xmlns:rdf="http://www.w3.org/1999/02/22-rdf-syntax-ns#" xmlns:dc="http://purl.org/dc/elements/1.1/" xmlns:bqbiol="http://biomodels.net/biology-qualifiers/">
            <rdf:Description rdf:about="#DPE2_KMQ">
              <bqbiol:isDescribedBy>
                <rdf:Bag>
                  <rdf:li rdf:resource="urn:miriam:pubmed:12492486"/>
                </rdf:Bag>
              </bqbiol:isDescribedBy>
            </rdf:Description>
          </rdf:RDF>
        </annotation>
      </parameter>
      <parameter id="AT2G40840CY_Glc_Ki" name="DPE2 Glc Ki" metaid="DPE2_KiP" value="5571.429" units="uM">
        <annotation>
          <rdf:RDF xmlns:rdf="http://www.w3.org/1999/02/22-rdf-syntax-ns#" xmlns:dc="http://purl.org/dc/elements/1.1/" xmlns:bqbiol="http://biomodels.net/biology-qualifiers/">
            <rdf:Description rdf:about="#DPE2_KiP">
              <bqbiol:isDescribedBy>
                <rdf:Bag>
                  <rdf:li>
                    <dc:title>Enzyme Kinetics: Behavior and Analysis of Rapid Equilibrium and Steady-State Enzyme Systems</dc:title>
                    <rdf:comment>Author - Irwin H. Segel</rdf:comment>
                    <dc:publisher>John Wiley &amp; Sons</dc:publisher>
                    <dc:issued>1993</dc:issued>
                  </rdf:li>
                </rdf:Bag>
              </bqbiol:isDescribedBy>
            </rdf:Description>
          </rdf:RDF>
        </annotation>
      </parameter>
      <parameter id="AT2G40840CY_G2_Ki" name="DPE2 Maltose Ki" metaid="DPE2_KiA" value="2190.476" units="uM">
        <annotation>
          <rdf:RDF xmlns:rdf="http://www.w3.org/1999/02/22-rdf-syntax-ns#" xmlns:dc="http://purl.org/dc/elements/1.1/" xmlns:bqbiol="http://biomodels.net/biology-qualifiers/">
            <rdf:Description rdf:about="#DPE2_KiA">
              <bqbiol:isDescribedBy>
                <rdf:Bag>
                  <rdf:li>
                    <dc:title>Enzyme Kinetics: Behavior and Analysis of Rapid Equilibrium and Steady-State Enzyme Systems</dc:title>
                    <rdf:comment>Author - Irwin H. Segel</rdf:comment>
                    <dc:publisher>John Wiley &amp; Sons</dc:publisher>
                    <dc:issued>1993</dc:issued>
                  </rdf:li>
                </rdf:Bag>
              </bqbiol:isDescribedBy>
            </rdf:Description>
          </rdf:RDF>
        </annotation>
      </parameter>
      <parameter id="AT2G40840CY_AG_Ki" name="DPE2 AG Ki" metaid="DPE2_KiB" value="1000" units="uM">
        <annotation>
          <rdf:RDF xmlns:rdf="http://www.w3.org/1999/02/22-rdf-syntax-ns#" xmlns:dc="http://purl.org/dc/elements/1.1/" xmlns:bqbiol="http://biomodels.net/biology-qualifiers/">
            <rdf:Description rdf:about="#DPE2_KiB">
              <bqbiol:isDescribedBy>
                <rdf:Bag>
                  <rdf:li rdf:resource="urn:miriam:pubmed:12492486"/>
                </rdf:Bag>
              </bqbiol:isDescribedBy>
            </rdf:Description>
          </rdf:RDF>
        </annotation>
      </parameter>
      <parameter id="AT2G40840CY_GlcAG_Ki" name="DPE2 GlcAG Ki" metaid="DPE2_KiQ" value="1000" units="uM">
        <annotation>
          <rdf:RDF xmlns:rdf="http://www.w3.org/1999/02/22-rdf-syntax-ns#" xmlns:dc="http://purl.org/dc/elements/1.1/" xmlns:bqbiol="http://biomodels.net/biology-qualifiers/">
            <rdf:Description rdf:about="#DPE2_KiQ">
              <bqbiol:isDescribedBy>
                <rdf:Bag>
                  <rdf:li rdf:resource="urn:miriam:pubmed:12492486"/>
                </rdf:Bag>
              </bqbiol:isDescribedBy>
            </rdf:Description>
          </rdf:RDF>
        </annotation>
      </parameter>
      <parameter id="R06050CY_kcat" name="Cytosolic glucan phosphorylase kcat" value="50" units="per_s"/>
      <parameter id="R06050CY_GlcAG_KM" name="Cytosolic glucan phosphorylase Glucosyl Arabinogalactan KM" metaid="CGP_KMA" value="2100" units="uM">
        <annotation>
          <rdf:RDF xmlns:rdf="http://www.w3.org/1999/02/22-rdf-syntax-ns#" xmlns:dc="http://purl.org/dc/elements/1.1/" xmlns:bqbiol="http://biomodels.net/biology-qualifiers/">
            <rdf:Description rdf:about="#CGP_KMA">
              <bqbiol:isDescribedBy>
                <rdf:Bag>
                  <rdf:li rdf:resource="urn:miriam:pubmed:5578901"/>
                </rdf:Bag>
              </bqbiol:isDescribedBy>
            </rdf:Description>
          </rdf:RDF>
        </annotation>
      </parameter>
      <parameter id="R06050CY_GlcAG_Ki" name="Cytosolic glucan phosphorylase Glucosyl Arabinogalactan Ki" metaid="CGP_KiA" value="3800" units="uM">
        <annotation>
          <rdf:RDF xmlns:rdf="http://www.w3.org/1999/02/22-rdf-syntax-ns#" xmlns:dc="http://purl.org/dc/elements/1.1/" xmlns:bqbiol="http://biomodels.net/biology-qualifiers/">
            <rdf:Description rdf:about="#CGP_KiA">
              <bqbiol:isDescribedBy>
                <rdf:Bag>
                  <rdf:li rdf:resource="urn:miriam:pubmed:5578901"/>
                </rdf:Bag>
              </bqbiol:isDescribedBy>
            </rdf:Description>
          </rdf:RDF>
        </annotation>
      </parameter>
      <parameter id="R06050CY_AG_KM" name="Cytosolic glucan phosphorylase Arabinogalactan KM" metaid="CGP_KMQ" value="3800" units="uM">
        <annotation>
          <rdf:RDF xmlns:rdf="http://www.w3.org/1999/02/22-rdf-syntax-ns#" xmlns:dc="http://purl.org/dc/elements/1.1/" xmlns:bqbiol="http://biomodels.net/biology-qualifiers/">
            <rdf:Description rdf:about="#CGP_KMQ">
              <bqbiol:isDescribedBy>
                <rdf:Bag>
                  <rdf:li rdf:resource="urn:miriam:pubmed:5578901"/>
                </rdf:Bag>
              </bqbiol:isDescribedBy>
            </rdf:Description>
          </rdf:RDF>
        </annotation>
      </parameter>
      <parameter id="R06050CY_Pi_KM" name="Cytosolic glucan phosphorylase Pi KM" metaid="CGP_KMB" value="5900" units="uM">
        <annotation>
          <rdf:RDF xmlns:rdf="http://www.w3.org/1999/02/22-rdf-syntax-ns#" xmlns:dc="http://purl.org/dc/elements/1.1/" xmlns:bqbiol="http://biomodels.net/biology-qualifiers/">
            <rdf:Description rdf:about="#CGP_KMB">
              <bqbiol:isDescribedBy>
                <rdf:Bag>
                  <rdf:li rdf:resource="urn:miriam:pubmed:5578901"/>
                </rdf:Bag>
              </bqbiol:isDescribedBy>
            </rdf:Description>
          </rdf:RDF>
        </annotation>
      </parameter>
      <parameter id="R06050CY_G1P_KM" name="Cytosolic glucan phosphorylase G1P KM" metaid="CGP_KMP" value="2000" units="uM">
        <annotation>
          <rdf:RDF xmlns:rdf="http://www.w3.org/1999/02/22-rdf-syntax-ns#" xmlns:dc="http://purl.org/dc/elements/1.1/" xmlns:bqbiol="http://biomodels.net/biology-qualifiers/">
            <rdf:Description rdf:about="#CGP_KMP">
              <bqbiol:isDescribedBy>
                <rdf:Bag>
                  <rdf:li rdf:resource="urn:miriam:pubmed:5578901"/>
                </rdf:Bag>
              </bqbiol:isDescribedBy>
            </rdf:Description>
          </rdf:RDF>
        </annotation>
      </parameter>
      <parameter id="R06050CY_G1P_Ki" name="Cytosolic glucan phosphorylase G1P Ki" metaid="CGP_KiP" value="3100" units="uM">
        <annotation>
          <rdf:RDF xmlns:rdf="http://www.w3.org/1999/02/22-rdf-syntax-ns#" xmlns:dc="http://purl.org/dc/elements/1.1/" xmlns:bqbiol="http://biomodels.net/biology-qualifiers/">
            <rdf:Description rdf:about="#CGP_KiP">
              <bqbiol:isDescribedBy>
                <rdf:Bag>
                  <rdf:li rdf:resource="urn:miriam:pubmed:5578901"/>
                </rdf:Bag>
              </bqbiol:isDescribedBy>
            </rdf:Description>
          </rdf:RDF>
        </annotation>
      </parameter>
      <parameter id="R06050CY_Keq" name="Cytosolic glucan phosphorylase Keq" metaid="CGP_Keq" value="0.000615" units="dimensionless">
        <annotation>
          <rdf:RDF xmlns:rdf="http://www.w3.org/1999/02/22-rdf-syntax-ns#" xmlns:dc="http://purl.org/dc/elements/1.1/" xmlns:bqbiol="http://biomodels.net/biology-qualifiers/">
            <rdf:Description rdf:about="#CGP_Keq">
              <bqbiol:isDescribedBy>
                <rdf:Bag>
                  <rdf:li>
                    <dc:title>Thermodynamics of Biochemical Reactions</dc:title>
                    <rdf:comment>Author - Robert A. Alberty</rdf:comment>
                    <dc:publisher>John Wiley &amp; Sons</dc:publisher>
                    <dc:issued>2003</dc:issued>
                  </rdf:li>
                  <rdf:li rdf:resource="urn:miriam:pubmed:16617075"/>
                </rdf:Bag>
              </bqbiol:isDescribedBy>
            </rdf:Description>
          </rdf:RDF>
        </annotation>
      </parameter>
      <parameter id="TC_2_A_84_1_2_kcat" name="Maltose exporter (MEX) kcat" value="5.963" units="per_s"/>
      <parameter id="TC_2_A_84_1_2_KM" name="Maltose exporter (MEX) KM" metaid="MEX_KM" value="4000" units="uM">
        <annotation>
          <rdf:RDF xmlns:rdf="http://www.w3.org/1999/02/22-rdf-syntax-ns#" xmlns:bqbiol="http://biomodels.net/biology-qualifiers/">
            <rdf:Description rdf:about="#MEX_KM">
              <bqbiol:isDescribedBy>
                <rdf:Bag>
                  <rdf:li rdf:resource="urn:miriam:pubmed:8215379"/>
                </rdf:Bag>
              </bqbiol:isDescribedBy>
            </rdf:Description>
          </rdf:RDF>
        </annotation>
      </parameter>
      <parameter id="TC_2_A_1_1_17_kcat" name="Glucose transporter (pGlcT) kcat" value="240.278" units="per_s"/>
      <parameter id="TC_2_A_1_1_17_KM" name="Glucose transporter (pGlcT) KM" value="19300" units="uM"/>
      <parameter id="R02112CS_Gn_KM" name="Beta Amylase KM for Starch" value="0.5" units="gm_per_L"/>
      <parameter id="R02112CS_G5_KM" name="Beta Amylase KM for Maltopentaose" value="1.46" units="gm_per_L"/>
      <parameter id="R02112CS_G2C_KM" name="Beta Amylase KM for Maltose condensation" value="4.19" units="gm_per_L_2"/>
      <parameter id="R02112CS_Keq" name="Keq for Maltotetraose degradation" value="18800" units="gm_per_L"/>
      <parameter id="R02112CS_Gn_kcat" name="kcat for beta amylase action on Starch" value="0.073" units="per_s"/>
      <parameter id="R02112CS_G5_kcat" name="kcat for beta amylase action on Maltopentaose" value="0.0913" units="per_s"/>
      <parameter id="ec_3_2_1_68_CS_kcat" name="Isoamylase kcat" value="0.0198" units="per_s"/>
      <parameter id="R00299CY_kfor" name="Hexokinase kcat,forward" value="180" units="per_s" sboTerm="SBO:0000320"/>
      <parameter id="R00299CY_krev" name="Hexokinase kcat,reverse" units="per_s" constant="false" sboTerm="SBO:0000321"/>
      <parameter id="R00299CY_Keq" name="Hexokinase Keq" value="155" units="dimensionless"/>
      <parameter id="R00299CY_MgATP_KM" name="Hexokinase KM(MgATP)" value="1000" units="uM"/>
      <parameter id="R00299CY_MgATP_Ki" name="Hexokinase Ki(MgATP)" value="1000" units="uM"/>
      <parameter id="R00299CY_Glc_KM" name="Hexokinase KM(glucose)" value="47" units="uM"/>
      <parameter id="R00299CY_Glc_Ki" name="Hexokinase Ki(glucose)" value="47" units="uM"/>
      <parameter id="R00299CY_G6P_KM" name="Hexokinase KM(G6P)" value="47" units="uM"/>
      <parameter id="R00299CY_G6P_Ki" name="Hexokinase Ki(G6P)" value="47" units="uM"/>
      <parameter id="R00299CY_MgADP_KM" name="Hexokinase KM(MgADP)" value="1000" units="uM"/>
      <parameter id="R00299CY_MgADP_Ki" name="Hexokinase Ki(MgADP)" value="1000" units="uM"/>
      <parameter id="R00299CY_G6P_Kip" name="Hexokinase Ki(G6P),2" value="10" units="uM"/>
      <parameter id="R00299CY_BPG_Kip" name="Hexokinase Ki(2,3-bisphosphoglycerate)" value="4000" units="uM"/>
      <parameter id="R00299CY_G16P_Kip" name="Hexokinase Ki(glucose 1,6-bisphosphate" value="30" units="uM"/>
      <parameter id="R00299CY_GSH_Kip" name="Hexokinase Ki(glutathione)" value="3000" units="uM"/>
    </listOfParameters>
    <listOfInitialAssignments>
      <initialAssignment symbol="Cytosol">
        <math xmlns="http://www.w3.org/1998/Math/MathML">
          <apply>
            <times/>
            <cn> 0.447 </cn>
            <ci> Cell </ci>
          </apply>
        </math>
      </initialAssignment>
      <initialAssignment symbol="ChloroplastIntermembraneSpace">
        <math xmlns="http://www.w3.org/1998/Math/MathML">
          <apply>
            <times/>
            <cn> 0.01 </cn>
            <ci> Chloroplast </ci>
          </apply>
        </math>
      </initialAssignment>
      <initialAssignment symbol="Chloroplast">
        <math xmlns="http://www.w3.org/1998/Math/MathML">
          <apply>
            <times/>
            <cn> 0.2 </cn>
            <ci> Cell </ci>
          </apply>
        </math>
      </initialAssignment>
      <initialAssignment symbol="ChloroplastStroma">
        <math xmlns="http://www.w3.org/1998/Math/MathML">
          <apply>
            <times/>
            <cn> 0.5 </cn>
            <ci> Chloroplast </ci>
          </apply>
        </math>
      </initialAssignment>
    </listOfInitialAssignments>
    <listOfRules>
      <assignmentRule variable="R00299CY_krev">
        <math xmlns="http://www.w3.org/1998/Math/MathML">
          <apply>
            <divide/>
            <apply>
              <times/>
              <ci> R00299CY_kfor </ci>
              <ci> R00299CY_MgADP_Ki </ci>
              <ci> R00299CY_G6P_KM </ci>
            </apply>
            <apply>
              <times/>
              <ci> R00299CY_Keq </ci>
              <ci> R00299CY_Glc_Ki </ci>
              <ci> R00299CY_MgATP_KM </ci>
            </apply>
          </apply>
        </math>
      </assignmentRule>
      <assignmentRule variable="cpd_C00369_CS">
        <math xmlns="http://www.w3.org/1998/Math/MathML">
          <apply>
            <divide/>
            <apply>
              <times/>
              <ci> cpd_C00369Glc_CS </ci>
              <ci> C00369_MW </ci>
            </apply>
            <ci> N_Glc_Starch </ci>
          </apply>
        </math>
      </assignmentRule>
      <rateRule variable="cpd_C00369db_CS">
        <math xmlns="http://www.w3.org/1998/Math/MathML">
          <apply>
            <times/>
            <ci> ec_3_2_1_68_CS </ci>
            <ci> ec_3_2_1_68_CS_kcat </ci>
            <apply>
              <plus/>
              <apply>
                <minus/>
                <cn type="integer"> 1 </cn>
                <apply>
                  <divide/>
                  <cn type="integer"> 1 </cn>
                  <apply>
                    <plus/>
                    <cn type="integer"> 1 </cn>
                    <apply>
                      <exp/>
                      <apply>
                        <times/>
                        <cn type="integer"> -100 </cn>
                        <apply>
                          <minus/>
                          <apply>
                            <divide/>
                            <ci> cpd_C00369db_CS </ci>
                            <apply>
                              <times/>
                              <ci> cpd_C00369_CS </ci>
                              <apply>
                                <minus/>
                                <cn type="integer"> 1 </cn>
                                <ci> f_bamylase </ci>
                              </apply>
                            </apply>
                          </apply>
                          <cn> 0.3 </cn>
                        </apply>
                      </apply>
                    </apply>
                  </apply>
                </apply>
              </apply>
              <apply>
                <times/>
                <apply>
                  <divide/>
                  <cn type="integer"> 1 </cn>
                  <apply>
                    <plus/>
                    <cn type="integer"> 1 </cn>
                    <apply>
                      <exp/>
                      <apply>
                        <times/>
                        <cn type="integer"> -100 </cn>
                        <apply>
                          <minus/>
                          <apply>
                            <divide/>
                            <ci> cpd_C00369db_CS </ci>
                            <apply>
                              <times/>
                              <ci> cpd_C00369_CS </ci>
                              <apply>
                                <minus/>
                                <cn type="integer"> 1 </cn>
                                <ci> f_bamylase </ci>
                              </apply>
                            </apply>
                          </apply>
                          <cn> 0.3 </cn>
                        </apply>
                      </apply>
                    </apply>
                  </apply>
                </apply>
                <apply>
                  <minus/>
                  <cn type="integer"> 1 </cn>
                  <apply>
                    <times/>
                    <cn> 1.429 </cn>
                    <apply>
                      <minus/>
                      <apply>
                        <divide/>
                        <ci> cpd_C00369db_CS </ci>
                        <apply>
                          <times/>
                          <ci> cpd_C00369_CS </ci>
                          <apply>
                            <minus/>
                            <cn type="integer"> 1 </cn>
                            <ci> f_bamylase </ci>
                          </apply>
                        </apply>
                      </apply>
                      <cn> 0.3 </cn>
                    </apply>
                  </apply>
                </apply>
              </apply>
            </apply>
          </apply>
        </math>
      </rateRule>
    </listOfRules>
    <listOfReactions>
      <reaction id="rn_R02112CS_G2" name="Maltose formation from Starch" metaid="G2_formation" reversible="true" fast="false">
        <annotation>
          <rdf:RDF xmlns:rdf="http://www.w3.org/1999/02/22-rdf-syntax-ns#" xmlns:bqbiol="http://biomodels.net/biology-qualifiers/">
            <rdf:Description rdf:about="#G2_formation">
              <bqbiol:isDescribedBy>
                <rdf:Bag>
                  <rdf:li rdf:resource="urn:miriam:pubmed:18581371"/>
                </rdf:Bag>
              </bqbiol:isDescribedBy>
            </rdf:Description>
          </rdf:RDF>
        </annotation>
        <listOfReactants>
          <speciesReference name="Starch Glucosyl unit" species="cpd_C00369Glc_CS" stoichiometry="12345.7"/>
        </listOfReactants>
        <listOfProducts>
          <speciesReference name="Maltose" species="cpd_C00208_CS" stoichiometry="2923.98"/>
        </listOfProducts>
        <listOfModifiers>
          <modifierSpeciesReference name="beta amylase" species="ec_3_2_1_2_CS"/>
          <modifierSpeciesReference name="Starch" species="cpd_C00369_CS"/>
          <modifierSpeciesReference name="Starch DB" species="cpd_C00369db_CS"/>
        </listOfModifiers>
        <kineticLaw>
          <math xmlns="http://www.w3.org/1998/Math/MathML">
            <apply>
              <divide/>
              <apply>
                <times/>
                <ci> ChloroplastStroma </ci>
                <ci> R02112CS_Gn_kcat </ci>
                <ci> ec_3_2_1_2_CS </ci>
                <apply>
                  <minus/>
                  <apply>
                    <times/>
                    <ci> f_G2 </ci>
                    <apply>
                      <plus/>
                      <apply>
                        <times/>
                        <ci> f_bamylase </ci>
                        <ci> cpd_C00369_CS </ci>
                      </apply>
                      <ci> cpd_C00369db_CS </ci>
                    </apply>
                  </apply>
                  <apply>
                    <divide/>
                    <apply>
                      <power/>
                      <apply>
                        <times/>
                        <ci> cpd_C00208_CS </ci>
                        <ci> C00208_MW </ci>
                      </apply>
                      <cn type="integer"> 2 </cn>
                    </apply>
                    <ci> R02112CS_Keq </ci>
                  </apply>
                </apply>
              </apply>
              <apply>
                <times/>
                <ci> conv_gm_umole </ci>
                <apply>
                  <plus/>
                  <apply>
                    <times/>
                    <ci> f_G2 </ci>
                    <apply>
                      <plus/>
                      <apply>
                        <times/>
                        <ci> f_bamylase </ci>
                        <ci> cpd_C00369_CS </ci>
                      </apply>
                      <ci> cpd_C00369db_CS </ci>
                    </apply>
                  </apply>
                  <apply>
                    <times/>
                    <ci> R02112CS_Gn_KM </ci>
                    <apply>
                      <plus/>
                      <cn type="integer"> 1 </cn>
                      <apply>
                        <divide/>
                        <apply>
                          <power/>
                          <apply>
                            <times/>
                            <ci> cpd_C00208_CS </ci>
                            <ci> C00208_MW </ci>
                          </apply>
                          <cn type="integer"> 2 </cn>
                        </apply>
                        <ci> R02112CS_G2C_KM </ci>
                      </apply>
                    </apply>
                  </apply>
                </apply>
              </apply>
            </apply>
          </math>
        </kineticLaw>
      </reaction>
      <reaction id="rn_R02112CS_G3" name="Maltotriose formation from Starch" metaid="G3_formation" reversible="false" fast="false">
        <annotation>
          <rdf:RDF xmlns:rdf="http://www.w3.org/1999/02/22-rdf-syntax-ns#" xmlns:bqbiol="http://biomodels.net/biology-qualifiers/">
            <rdf:Description rdf:about="#G3_formation">
              <bqbiol:isDescribedBy>
                <rdf:Bag>
                  <rdf:li rdf:resource="urn:miriam:pubmed:18581371"/>
                </rdf:Bag>
              </bqbiol:isDescribedBy>
            </rdf:Description>
          </rdf:RDF>
        </annotation>
        <listOfReactants>
          <speciesReference name="Starch Glucosyl unit" species="cpd_C00369Glc_CS" stoichiometry="18518.5"/>
        </listOfReactants>
        <listOfProducts>
          <speciesReference name="Maltotriose" species="cpd_C01835_CS" stoichiometry="1984.13"/>
        </listOfProducts>
        <listOfModifiers>
          <modifierSpeciesReference name="beta amylase" species="ec_3_2_1_2_CS"/>
          <modifierSpeciesReference name="Starch" species="cpd_C00369_CS"/>
          <modifierSpeciesReference name="Starch DB" species="cpd_C00369db_CS"/>
        </listOfModifiers>
        <kineticLaw>
          <math xmlns="http://www.w3.org/1998/Math/MathML">
            <apply>
              <divide/>
              <apply>
                <times/>
                <ci> ChloroplastStroma </ci>
                <ci> R02112CS_Gn_kcat </ci>
                <ci> ec_3_2_1_2_CS </ci>
                <ci> f_G3 </ci>
                <apply>
                  <plus/>
                  <apply>
                    <times/>
                    <ci> f_bamylase </ci>
                    <ci> cpd_C00369_CS </ci>
                  </apply>
                  <ci> cpd_C00369db_CS </ci>
                </apply>
              </apply>
              <apply>
                <times/>
                <ci> conv_gm_umole </ci>
                <apply>
                  <plus/>
                  <apply>
                    <times/>
                    <ci> f_G3 </ci>
                    <apply>
                      <plus/>
                      <apply>
                        <times/>
                        <ci> f_bamylase </ci>
                        <ci> cpd_C00369_CS </ci>
                      </apply>
                      <ci> cpd_C00369db_CS </ci>
                    </apply>
                  </apply>
                  <ci> R02112CS_Gn_KM </ci>
                </apply>
              </apply>
            </apply>
          </math>
        </kineticLaw>
      </reaction>
      <reaction id="rn_R02112CS_G5" name="Maltopentaose degradation" metaid="G5_degradation" reversible="false" fast="false">
        <annotation>
          <rdf:RDF xmlns:rdf="http://www.w3.org/1999/02/22-rdf-syntax-ns#" xmlns:bqbiol="http://biomodels.net/biology-qualifiers/">
            <rdf:Description rdf:about="#G5_degradation">
              <bqbiol:isDescribedBy>
                <rdf:Bag>
                  <rdf:li rdf:resource="urn:miriam:pubmed:18581371"/>
                </rdf:Bag>
              </bqbiol:isDescribedBy>
            </rdf:Description>
          </rdf:RDF>
        </annotation>
        <listOfReactants>
          <speciesReference name="Maltopentaose" species="cpd_G00343_CS" stoichiometry="1207.73"/>
        </listOfReactants>
        <listOfProducts>
          <speciesReference name="Maltose" species="cpd_C00208_CS" stoichiometry="2923.98"/>
          <speciesReference name="Maltotriose" species="cpd_C01835_CS" stoichiometry="1984.13"/>
        </listOfProducts>
        <listOfModifiers>
          <modifierSpeciesReference name="beta amylase" species="ec_3_2_1_2_CS"/>
        </listOfModifiers>
        <kineticLaw>
          <math xmlns="http://www.w3.org/1998/Math/MathML">
            <apply>
              <divide/>
              <apply>
                <times/>
                <ci> ChloroplastStroma </ci>
                <ci> R02112CS_G5_kcat </ci>
                <ci> ec_3_2_1_2_CS </ci>
                <ci> cpd_G00343_CS </ci>
                <ci> G00343_MW </ci>
              </apply>
              <apply>
                <times/>
                <ci> conv_gm_umole </ci>
                <apply>
                  <plus/>
                  <apply>
                    <times/>
                    <ci> cpd_G00343_CS </ci>
                    <ci> G00343_MW </ci>
                  </apply>
                  <ci> R02112CS_G5_KM </ci>
                </apply>
              </apply>
            </apply>
          </math>
        </kineticLaw>
      </reaction>
      <reaction id="tr_TC_2_A_84_1_2" name="Maltose exporter" metaid="G2_transport" reversible="false" fast="false">
        <annotation>
          <rdf:RDF xmlns:rdf="http://www.w3.org/1999/02/22-rdf-syntax-ns#" xmlns:bqbiol="http://biomodels.net/biology-qualifiers/">
            <rdf:Description rdf:about="#G2_transport">
              <bqbiol:isDescribedBy>
                <rdf:Bag>
                  <rdf:li rdf:resource="urn:miriam:pubmed:14704427"/>
                  <rdf:li rdf:resource="urn:miriam:pubmed:8215379"/>
                </rdf:Bag>
              </bqbiol:isDescribedBy>
            </rdf:Description>
          </rdf:RDF>
        </annotation>
        <listOfReactants>
          <speciesReference name="Maltose" species="cpd_C00208_CS"/>
        </listOfReactants>
        <listOfProducts>
          <speciesReference name="Maltose" species="cpd_C00208_CY"/>
        </listOfProducts>
        <listOfModifiers>
          <modifierSpeciesReference name="Maltose exporter(MEX)" species="tc_2_A_84_1_2_CIMS"/>
        </listOfModifiers>
        <kineticLaw>
          <math xmlns="http://www.w3.org/1998/Math/MathML">
            <apply>
              <divide/>
              <apply>
                <times/>
                <ci> ChloroplastStroma </ci>
                <ci> TC_2_A_84_1_2_kcat </ci>
                <ci> tc_2_A_84_1_2_CIMS </ci>
                <ci> cpd_C00208_CS </ci>
              </apply>
              <apply>
                <plus/>
                <ci> TC_2_A_84_1_2_KM </ci>
                <ci> cpd_C00208_CS </ci>
              </apply>
            </apply>
          </math>
        </kineticLaw>
      </reaction>
      <reaction id="tr_TC_2_A_1_1_17" name="Plastidic Glucose transporter" metaid="G_transport" reversible="false" fast="false">
        <annotation>
          <rdf:RDF xmlns:rdf="http://www.w3.org/1999/02/22-rdf-syntax-ns#" xmlns:bqbiol="http://biomodels.net/biology-qualifiers/">
            <rdf:Description rdf:about="#G_transport">
              <bqbiol:isDescribedBy>
                <rdf:Bag>
                  <rdf:li rdf:resource="urn:miriam:pubmed:10810150"/>
                </rdf:Bag>
              </bqbiol:isDescribedBy>
            </rdf:Description>
          </rdf:RDF>
        </annotation>
        <listOfReactants>
          <speciesReference name="Glucose" species="cpd_C00031_CS"/>
        </listOfReactants>
        <listOfProducts>
          <speciesReference name="Glucose" species="cpd_C00031_CY"/>
        </listOfProducts>
        <listOfModifiers>
          <modifierSpeciesReference name="Glucose transporter(pGlcT)" species="tc_2_A_1_1_17_CIMS"/>
        </listOfModifiers>
        <kineticLaw>
          <math xmlns="http://www.w3.org/1998/Math/MathML">
            <apply>
              <divide/>
              <apply>
                <times/>
                <ci> ChloroplastStroma </ci>
                <ci> TC_2_A_1_1_17_kcat </ci>
                <ci> tc_2_A_1_1_17_CIMS </ci>
                <ci> cpd_C00031_CS </ci>
              </apply>
              <apply>
                <plus/>
                <ci> TC_2_A_1_1_17_KM </ci>
                <ci> cpd_C00031_CS </ci>
              </apply>
            </apply>
          </math>
        </kineticLaw>
      </reaction>
      <reaction id="rn_R00299CY" name="Hexokinase" metaid="HK_RXN" fast="false">
        <notes>
          <body xmlns="http://www.w3.org/1999/xhtml"> Kinetics reversible random sequential bi-bi.</body>
        </notes>
        <annotation>
          <rdf:RDF xmlns:rdf="http://www.w3.org/1999/02/22-rdf-syntax-ns#" xmlns:bqbiol="http://biomodels.net/biology-qualifiers/">
            <rdf:Description rdf:about="#HK_RXN">
              <bqbiol:isDescribedBy>
                <rdf:Bag>
                  <rdf:li rdf:resource="urn:miriam:pubmed:10477269"/>
                </rdf:Bag>
              </bqbiol:isDescribedBy>
            </rdf:Description>
          </rdf:RDF>
        </annotation>
        <listOfReactants>
          <speciesReference name="ATP pool" species="cpd_C00002tot_CY"/>
          <speciesReference name="Glucose" species="cpd_C00031_CY"/>
        </listOfReactants>
        <listOfProducts>
          <speciesReference name="G6P pool" species="cpd_C00092tot_CY"/>
          <speciesReference name="ADP pool" species="cpd_C00008tot_CY"/>
          <speciesReference name="H+" species="cpd_C00080_CY"/>
        </listOfProducts>
        <listOfModifiers>
          <modifierSpeciesReference name="Hexokinase (cytosolic)" species="ec_2_7_1_1_CY"/>
          <modifierSpeciesReference name="Reduced glutathione" species="cpd_C00051_CY"/>
          <modifierSpeciesReference name="(D)-Glucose-1,6-bisphosphate pool" species="cpd_C00660tot_CY"/>
          <modifierSpeciesReference name="2,3-Bisphosphoglycerate pool" species="cpd_C03339tot_CY"/>
        </listOfModifiers>
        <kineticLaw>
          <math xmlns="http://www.w3.org/1998/Math/MathML">
            <apply>
              <divide/>
              <apply>
                <times/>
                <ci> ec_2_7_1_1_CY </ci>
                <ci> Cytosol </ci>
                <apply>
                  <minus/>
                  <apply>
                    <divide/>
                    <apply>
                      <times/>
                      <ci> R00299CY_kfor </ci>
                      <ci> cpd_C00002tot_CY </ci>
                      <ci> cpd_C00031_CY </ci>
                    </apply>
                    <apply>
                      <times/>
                      <ci> R00299CY_Glc_Ki </ci>
                      <ci> R00299CY_MgATP_KM </ci>
                    </apply>
                  </apply>
                  <apply>
                    <divide/>
                    <apply>
                      <times/>
                      <ci> R00299CY_krev </ci>
                      <ci> cpd_C00092tot_CY </ci>
                      <ci> cpd_C00008tot_CY </ci>
                    </apply>
                    <apply>
                      <times/>
                      <ci> R00299CY_MgADP_Ki </ci>
                      <ci> R00299CY_G6P_KM </ci>
                    </apply>
                  </apply>
                </apply>
              </apply>
              <apply>
                <plus/>
                <cn type="integer"> 1 </cn>
                <apply>
                  <divide/>
                  <ci> cpd_C00002tot_CY </ci>
                  <ci> R00299CY_MgATP_Ki </ci>
                </apply>
                <apply>
                  <times/>
                  <apply>
                    <divide/>
                    <ci> cpd_C00031_CY </ci>
                    <ci> R00299CY_Glc_Ki </ci>
                  </apply>
                  <apply>
                    <plus/>
                    <cn type="integer"> 1 </cn>
                    <apply>
                      <divide/>
                      <ci> cpd_C00092tot_CY </ci>
                      <ci> R00299CY_G6P_Kip </ci>
                    </apply>
                    <apply>
                      <divide/>
                      <ci> cpd_C00660tot_CY </ci>
                      <ci> R00299CY_G16P_Kip </ci>
                    </apply>
                    <apply>
                      <divide/>
                      <ci> cpd_C03339tot_CY </ci>
                      <ci> R00299CY_BPG_Kip </ci>
                    </apply>
                    <apply>
                      <divide/>
                      <ci> cpd_C00051_CY </ci>
                      <ci> R00299CY_GSH_Kip </ci>
                    </apply>
                  </apply>
                </apply>
                <apply>
                  <divide/>
                  <apply>
                    <times/>
                    <ci> cpd_C00002tot_CY </ci>
                    <ci> cpd_C00031_CY </ci>
                  </apply>
                  <apply>
                    <times/>
                    <ci> R00299CY_Glc_Ki </ci>
                    <ci> R00299CY_MgATP_KM </ci>
                  </apply>
                </apply>
                <apply>
                  <divide/>
                  <ci> cpd_C00092tot_CY </ci>
                  <ci> R00299CY_G6P_Ki </ci>
                </apply>
                <apply>
                  <divide/>
                  <ci> cpd_C00008tot_CY </ci>
                  <ci> R00299CY_MgADP_Ki </ci>
                </apply>
                <apply>
                  <divide/>
                  <apply>
                    <times/>
                    <ci> cpd_C00092tot_CY </ci>
                    <ci> cpd_C00008tot_CY </ci>
                  </apply>
                  <apply>
                    <times/>
                    <ci> R00299CY_MgADP_Ki </ci>
                    <ci> R00299CY_G6P_KM </ci>
                  </apply>
                </apply>
              </apply>
            </apply>
          </math>
        </kineticLaw>
      </reaction>
      <reaction id="rn_R06050CY" name="Cytosolic glucan phosphorylase" metaid="CGP_RXN" fast="false">
        <annotation>
          <rdf:RDF xmlns:rdf="http://www.w3.org/1999/02/22-rdf-syntax-ns#" xmlns:dc="http://purl.org/dc/elements/1.1/" xmlns:bqbiol="http://biomodels.net/biology-qualifiers/">
            <rdf:Description rdf:about="#CGP_RXN">
              <bqbiol:isDescribedBy>
                <rdf:Bag>
                  <rdf:li>
                    <dc:title>Thermodynamics of Biochemical Reactions</dc:title>
                    <rdf:comment>Author - Robert A. Alberty</rdf:comment>
                    <dc:publisher>John Wiley &amp; Sons</dc:publisher>
                    <dc:issued>2003</dc:issued>
                  </rdf:li>
                  <rdf:li rdf:resource="urn:miriam:pubmed:5578901"/>
                  <rdf:li rdf:resource="urn:miriam:pubmed:16617075"/>
                </rdf:Bag>
              </bqbiol:isDescribedBy>
            </rdf:Description>
          </rdf:RDF>
        </annotation>
        <listOfReactants>
          <speciesReference name="Glucosyl Arabinogalactan" species="cpd_C00569Glc_CY"/>
          <speciesReference name="HPi" species="cpd_C00009tot_CY"/>
        </listOfReactants>
        <listOfProducts>
          <speciesReference name="G1P pool" species="cpd_C00103tot_CY"/>
          <speciesReference name="Arabinogalactan" species="cpd_C00569_CY"/>
        </listOfProducts>
        <listOfModifiers>
          <modifierSpeciesReference name="Cytosolic glucan phosphorylase" species="ec_2_4_1_1_CY"/>
        </listOfModifiers>
        <kineticLaw>
          <math xmlns="http://www.w3.org/1998/Math/MathML">
            <apply>
              <divide/>
              <apply>
                <times/>
                <ci> Cytosol </ci>
                <ci> R06050CY_kcat </ci>
                <ci> ec_2_4_1_1_CY </ci>
                <apply>
                  <minus/>
                  <apply>
                    <times/>
                    <ci> cpd_C00569Glc_CY </ci>
                    <ci> cpd_C00009tot_CY </ci>
                  </apply>
                  <apply>
                    <divide/>
                    <apply>
                      <times/>
                      <ci> cpd_C00103tot_CY </ci>
                      <ci> cpd_C00569_CY </ci>
                    </apply>
                    <ci> R06050CY_Keq </ci>
                  </apply>
                </apply>
              </apply>
              <apply>
                <plus/>
                <apply>
                  <times/>
                  <ci> R06050CY_GlcAG_Ki </ci>
                  <ci> R06050CY_Pi_KM </ci>
                </apply>
                <apply>
                  <times/>
                  <ci> R06050CY_Pi_KM </ci>
                  <ci> cpd_C00569Glc_CY </ci>
                </apply>
                <apply>
                  <times/>
                  <ci> R06050CY_GlcAG_KM </ci>
                  <ci> cpd_C00009tot_CY </ci>
                </apply>
                <apply>
                  <times/>
                  <ci> cpd_C00569Glc_CY </ci>
                  <ci> cpd_C00009tot_CY </ci>
                </apply>
                <apply>
                  <times/>
                  <apply>
                    <divide/>
                    <apply>
                      <times/>
                      <ci> R06050CY_GlcAG_Ki </ci>
                      <ci> R06050CY_Pi_KM </ci>
                    </apply>
                    <apply>
                      <times/>
                      <ci> R06050CY_G1P_Ki </ci>
                      <ci> R06050CY_AG_KM </ci>
                    </apply>
                  </apply>
                  <apply>
                    <plus/>
                    <apply>
                      <times/>
                      <ci> R06050CY_AG_KM </ci>
                      <ci> cpd_C00103tot_CY </ci>
                    </apply>
                    <apply>
                      <times/>
                      <ci> R06050CY_G1P_KM </ci>
                      <ci> cpd_C00569_CY </ci>
                    </apply>
                    <apply>
                      <times/>
                      <ci> cpd_C00103tot_CY </ci>
                      <ci> cpd_C00569_CY </ci>
                    </apply>
                  </apply>
                </apply>
              </apply>
            </apply>
          </math>
        </kineticLaw>
      </reaction>
      <reaction id="rn_AT2G40840CY" name="DPE2" metaid="DPE2_RXN" fast="false">
        <annotation>
          <rdf:RDF xmlns:rdf="http://www.w3.org/1999/02/22-rdf-syntax-ns#" xmlns:dc="http://purl.org/dc/elements/1.1/" xmlns:bqbiol="http://biomodels.net/biology-qualifiers/">
            <rdf:Description rdf:about="#DPE2_RXN">
              <bqbiol:isDescribedBy>
                <rdf:Bag>
                  <rdf:li>
                    <dc:title>Enzyme Kinetics: Behavior and Analysis of Rapid Equilibrium and Steady-State Enzyme Systems</dc:title>
                    <rdf:comment>Author - Irwin H. Segel</rdf:comment>
                    <dc:publisher>John Wiley &amp; Sons</dc:publisher>
                    <dc:issued>1993</dc:issued>
                  </rdf:li>
                  <rdf:li rdf:resource="urn:miriam:pubmed:9228736"/>
                  <rdf:li rdf:resource="urn:miriam:pubmed:12492486"/>
                </rdf:Bag>
              </bqbiol:isDescribedBy>
            </rdf:Description>
          </rdf:RDF>
        </annotation>
        <listOfReactants>
          <speciesReference name="Maltose" species="cpd_C00208_CY"/>
          <speciesReference name="AG" species="cpd_C00569_CY"/>
        </listOfReactants>
        <listOfProducts>
          <speciesReference name="Glucose" species="cpd_C00031_CY"/>
          <speciesReference name="GlcAG" species="cpd_C00569Glc_CY"/>
        </listOfProducts>
        <listOfModifiers>
          <modifierSpeciesReference name="DPE2" species="ec_2_4_1_25_CY"/>
        </listOfModifiers>
        <kineticLaw>
          <math xmlns="http://www.w3.org/1998/Math/MathML">
            <apply>
              <divide/>
              <apply>
                <times/>
                <ci> Cytosol </ci>
                <ci> AT2G40840CY_kcat </ci>
                <ci> ec_2_4_1_25_CY </ci>
                <apply>
                  <minus/>
                  <apply>
                    <times/>
                    <ci> cpd_C00208_CY </ci>
                    <ci> cpd_C00569_CY </ci>
                  </apply>
                  <apply>
                    <divide/>
                    <apply>
                      <times/>
                      <ci> cpd_C00031_CY </ci>
                      <ci> cpd_C00569Glc_CY </ci>
                    </apply>
                    <ci> AT2G40840CY_Keq </ci>
                  </apply>
                </apply>
              </apply>
              <apply>
                <plus/>
                <apply>
                  <times/>
                  <ci> AT2G40840CY_AG_KM </ci>
                  <ci> cpd_C00208_CY </ci>
                </apply>
                <apply>
                  <times/>
                  <ci> AT2G40840CY_G2_KM </ci>
                  <ci> cpd_C00569_CY </ci>
                </apply>
                <apply>
                  <times/>
                  <ci> cpd_C00208_CY </ci>
                  <ci> cpd_C00569_CY </ci>
                </apply>
                <apply>
                  <times/>
                  <apply>
                    <divide/>
                    <apply>
                      <times/>
                      <ci> AT2G40840CY_G2_KM </ci>
                      <ci> AT2G40840CY_AG_Ki </ci>
                    </apply>
                    <apply>
                      <times/>
                      <ci> AT2G40840CY_Glc_KM </ci>
                      <ci> AT2G40840CY_GlcAG_Ki </ci>
                    </apply>
                  </apply>
                  <apply>
                    <plus/>
                    <apply>
                      <times/>
                      <ci> AT2G40840CY_GlcAG_KM </ci>
                      <ci> cpd_C00031_CY </ci>
                      <apply>
                        <plus/>
                        <cn type="integer"> 1 </cn>
                        <apply>
                          <divide/>
                          <ci> cpd_C00208_CY </ci>
                          <ci> AT2G40840CY_G2_Ki </ci>
                        </apply>
                      </apply>
                    </apply>
                    <apply>
                      <times/>
                      <ci> AT2G40840CY_Glc_KM </ci>
                      <ci> cpd_C00569Glc_CY </ci>
                      <apply>
                        <plus/>
                        <cn type="integer"> 1 </cn>
                        <apply>
                          <divide/>
                          <ci> cpd_C00569_CY </ci>
                          <ci> AT2G40840CY_AG_Ki </ci>
                        </apply>
                      </apply>
                    </apply>
                    <apply>
                      <times/>
                      <ci> cpd_C00031_CY </ci>
                      <ci> cpd_C00569Glc_CY </ci>
                    </apply>
                  </apply>
                </apply>
              </apply>
            </apply>
          </math>
        </kineticLaw>
      </reaction>
      <reaction id="rn_R05196CS" name="DPE1" metaid="DPE1_RXN" reversible="true" fast="false">
        <annotation>
          <rdf:RDF xmlns:rdf="http://www.w3.org/1999/02/22-rdf-syntax-ns#" xmlns:dc="http://purl.org/dc/elements/1.1/" xmlns:bqbiol="http://biomodels.net/biology-qualifiers/">
            <rdf:Description rdf:about="#DPE1_RXN">
              <bqbiol:isDescribedBy>
                <rdf:Bag>
                  <rdf:li>
                    <dc:title>Enzyme Kinetics: Behavior and Analysis of Rapid Equilibrium and Steady-State Enzyme Systems</dc:title>
                    <rdf:comment>Author - Irwin H. Segel</rdf:comment>
                    <dc:publisher>John Wiley &amp; Sons</dc:publisher>
                    <dc:issued>1993</dc:issued>
                  </rdf:li>
                  <rdf:li rdf:resource="urn:miriam:pubmed:9228736"/>
                  <rdf:li rdf:resource="urn:miriam:pubmed:16666985"/>
                  <rdf:li rdf:resource="urn:miriam:pubmed:12492486"/>
                </rdf:Bag>
              </bqbiol:isDescribedBy>
            </rdf:Description>
          </rdf:RDF>
        </annotation>
        <listOfReactants>
          <speciesReference name="Maltotriose" species="cpd_C01835_CS" stoichiometry="2"/>
        </listOfReactants>
        <listOfProducts>
          <speciesReference name="D-Glucose" species="cpd_C00031_CS"/>
          <speciesReference name="Maltopentaose" species="cpd_G00343_CS"/>
        </listOfProducts>
        <listOfModifiers>
          <modifierSpeciesReference name="DPE1" species="ec_2_4_1_25_CS"/>
        </listOfModifiers>
        <kineticLaw>
          <math xmlns="http://www.w3.org/1998/Math/MathML">
            <apply>
              <divide/>
              <apply>
                <times/>
                <ci> ChloroplastStroma </ci>
                <ci> R05196CS_kcat </ci>
                <ci> ec_2_4_1_25_CS </ci>
                <apply>
                  <minus/>
                  <apply>
                    <power/>
                    <ci> cpd_C01835_CS </ci>
                    <cn type="integer"> 2 </cn>
                  </apply>
                  <apply>
                    <divide/>
                    <apply>
                      <times/>
                      <ci> cpd_C00031_CS </ci>
                      <ci> cpd_G00343_CS </ci>
                    </apply>
                    <ci> R05196CS_Keq </ci>
                  </apply>
                </apply>
              </apply>
              <apply>
                <plus/>
                <apply>
                  <times/>
                  <ci> R05196CS_G3_KM </ci>
                  <ci> cpd_C01835_CS </ci>
                </apply>
                <apply>
                  <power/>
                  <ci> cpd_C01835_CS </ci>
                  <cn type="integer"> 2 </cn>
                </apply>
                <apply>
                  <times/>
                  <apply>
                    <divide/>
                    <apply>
                      <times/>
                      <ci> R05196CS_G3_KM </ci>
                      <ci> R05196CS_G3_Ki </ci>
                    </apply>
                    <apply>
                      <times/>
                      <ci> R05196CS_Glc_KM </ci>
                      <ci> R05196CS_G5_Ki </ci>
                    </apply>
                  </apply>
                  <apply>
                    <plus/>
                    <apply>
                      <times/>
                      <ci> R05196CS_G5_KM </ci>
                      <ci> cpd_C00031_CS </ci>
                      <apply>
                        <plus/>
                        <cn type="integer"> 1 </cn>
                        <apply>
                          <divide/>
                          <ci> cpd_C01835_CS </ci>
                          <ci> R05196CS_G3_Ki </ci>
                        </apply>
                      </apply>
                    </apply>
                    <apply>
                      <times/>
                      <ci> R05196CS_Glc_KM </ci>
                      <ci> cpd_G00343_CS </ci>
                      <apply>
                        <plus/>
                        <cn type="integer"> 1 </cn>
                        <apply>
                          <divide/>
                          <ci> cpd_C01835_CS </ci>
                          <ci> R05196CS_G3_Ki </ci>
                        </apply>
                      </apply>
                    </apply>
                    <apply>
                      <times/>
                      <ci> cpd_C00031_CS </ci>
                      <ci> cpd_G00343_CS </ci>
                    </apply>
                  </apply>
                </apply>
              </apply>
            </apply>
          </math>
        </kineticLaw>
      </reaction>
    </listOfReactions>
  </model>
</sbml>
